# Supplementary material for: 1,3-Benzothia­zole–oxalic acid (2/1)
Source: Acta Crystallogr Sect E Struct Rep Online. 2011 Aug 17;67(Pt 9):o2342. doi: 10.1107/S1600536811032260 (PMC3200845; doi:10.1107/S1600536811032260)
Supplement: Supplementary file 2 [file e-67-o2342-Isup2.hkl]

#
# h,k,l, Fc-squared, Fo-squared, sigma(Fo-squared) and status flag
#
data_I
_shelx_title ' nup in P2(1)/c RT'
_shelx_refln_list_code          4
_shelx_F_calc_maximum      122.68
_exptl_crystal_F_000       372.00
_reflns_d_resolution_high  0.6373
 
loop_
 _symmetry_equiv_pos_as_xyz
 'x, y, z'
 '-x, y+1/2, -z+1/2'
 '-x, -y, -z'
 'x, -y-1/2, z-1/2'
 
_cell_length_a     4.0231
_cell_length_b    26.0390
_cell_length_c     8.5605
_cell_angle_alpha  90.000
_cell_angle_beta  116.064
_cell_angle_gamma  90.000
 
_shelx_F_squared_multiplier     1.000
 
loop_
 _refln_index_h
 _refln_index_k
 _refln_index_l
 _refln_F_squared_calc
 _refln_F_squared_meas
 _refln_F_squared_sigma
 _refln_observed_status
   1   0   0     1710.43     1819.97     30.42 o
   2   0   0      195.69      189.66      3.20 o
   3   0   0      244.00      234.47      4.15 o
   4   0   0      104.19      109.53      3.15 o
   5   0   0       18.94       21.33      2.74 o
   1   1   0      115.04      101.01      1.52 o
   2   1   0      158.08      156.67      1.94 o
   3   1   0       76.71       81.36      1.38 o
   4   1   0        2.11        2.66      0.62 o
   5   1   0        4.89        6.25      1.26 o
   1   2   0     5015.13     4992.79    188.83 o
   2   2   0        0.01        0.44      0.25 o
   3   2   0        8.17        7.63      0.60 o
   4   2   0       24.23       22.05      1.28 o
   5   2   0        1.42        2.03      1.05 o
   2   3   0      957.16     1000.20     12.32 o
   3   3   0       12.18       14.29      0.96 o
   4   3   0        1.54        1.66      0.58 o
   5   3   0       22.55       23.41      2.03 o
   0   4   0     2687.81     2661.03     63.09 o
   2   4   0       92.49      100.37      1.75 o
   3   4   0      531.82      554.67      6.58 o
   4   4   0        7.34        8.45      0.84 o
   5   4   0        4.09        6.11      1.14 o
   1   5   0        0.18        0.07      0.13 o
   2   5   0        5.17        3.30      0.43 o
   3   5   0        1.12        2.08      0.53 o
   4   5   0       79.17       75.59      2.83 o
   5   5   0        2.48        3.51      0.96 o
   0   6   0      425.57      415.88     10.02 o
   1   6   0       40.00       47.97      3.17 o
   2   6   0        0.07       -0.14      0.25 o
   3   6   0       33.60       27.35      1.04 o
   4   6   0       51.05       47.12      1.52 o
   5   6   0        1.38        3.83      0.87 o
   1   7   0      547.89      571.09     10.29 o
   2   7   0      212.75      227.23      3.76 o
   3   7   0       35.50       34.93      2.51 o
   4   7   0        2.99        2.45      0.62 o
   5   7   0        1.77        2.77      0.82 o
   1   8   0     1297.99     1334.85     16.12 o
   2   8   0        6.31        4.62      0.60 o
   3   8   0      774.63      764.19      9.96 o
   4   8   0       28.17       25.97      1.22 o
   5   8   0        2.54        2.29      0.72 o
   1   9   0       18.20       36.91      0.68 o
   2   9   0      242.79      246.22      4.01 o
   3   9   0        0.00        0.76      0.47 o
   4   9   0        1.56        2.22      0.58 o
   5   9   0       18.12       16.49      1.23 o
   1  10   0       55.92       53.39      0.98 o
   2  10   0       97.58      113.84      3.00 o
   3  10   0       60.52       60.24      1.54 o
   4  10   0       19.53       17.94      1.10 o
   5  10   0        0.02       -0.60      0.60 o
   1  11   0      560.20      556.09      6.29 o
   3  11   0       58.91       58.61      1.51 o
   4  11   0       34.74       36.01      1.40 o
   5  11   0       12.90       12.43      1.88 o
   1  12   0      320.31      391.45      4.56 o
   3  12   0       59.19       58.10      2.50 o
   4  12   0       49.68       52.11      1.64 o
   5  12   0        0.30        0.34      0.63 o
   1  13   0      179.06      213.62      2.68 o
   2  13   0      147.72      138.72      2.59 o
   3  13   0       60.97       57.80      1.72 o
   4  13   0        0.49        0.31      0.71 o
   5  13   0        0.43        0.87      0.69 o
   0  14   0      938.94     1033.92     18.11 o
   1  14   0        1.60        3.20      0.29 o
   2  14   0       14.33       23.15      0.69 o
   3  14   0       40.38       36.67      1.37 o
   4  14   0        2.14        2.71      0.65 o
   5  14   0        7.06        5.86      0.89 o
   1  15   0        1.05        1.60      0.25 o
   2  15   0       89.49       82.31      1.42 o
   3  15   0      102.99       93.46      2.27 o
   4  15   0        2.64        1.40      0.61 o
   5  15   0        5.24        4.57      0.83 o
   0  16   0      772.53      803.47     11.54 o
   1  16   0       90.72       89.36      1.41 o
   2  16   0      190.12      184.45      2.57 o
   3  16   0       62.88       64.50      1.84 o
   4  16   0       15.65       17.02      1.13 o
   5  16   0        0.43        1.54      0.90 o
   1  17   0      522.76      499.79      5.85 o
   2  17   0      238.61      244.51      3.25 o
   3  17   0        5.20        5.29      0.79 o
   4  17   0        7.53        7.59      0.91 o
   5  17   0       24.45       23.76      2.81 o
   0  18   0      227.47      252.64      7.96 o
   1  18   0       18.68       23.21      0.71 o
   2  18   0       40.98       40.47      1.00 o
   3  18   0        8.11        9.48      0.93 o
   4  18   0        2.12        0.99      0.58 o
   5  18   0        6.38        7.06      1.80 o
   1  19   0      288.86      284.23      3.61 o
   2  19   0       33.79       34.26      0.94 o
   3  19   0       70.72       67.96      1.98 o
   4  19   0       10.93       11.18      0.99 o
   5  19   0       11.54       14.39      2.38 o
   0  20   0      554.63      546.73     15.92 o
   1  20   0      518.30      502.01      5.98 o
   2  20   0        1.19        0.90      0.34 o
   3  20   0       91.22       93.81      4.44 o
   4  20   0        0.04       -0.18      0.56 o
   1  21   0      199.37      191.64      2.68 o
   2  21   0        9.35       12.43      0.71 o
   3  21   0        1.16        2.00      0.64 o
   4  21   0        0.74        0.30      0.70 o
   0  22   0       58.85       57.21      2.28 o
   1  22   0      155.33      142.06      2.16 o
   2  22   0        2.18        1.52      0.39 o
   3  22   0        9.63        9.34      0.93 o
   4  22   0        4.14        4.51      0.79 o
   1  23   0       33.67       37.59      0.98 o
   2  23   0       33.54       36.91      1.05 o
   3  23   0        1.18        0.68      0.57 o
   4  23   0        1.31        1.35      0.65 o
   0  24   0      117.10      114.01      2.97 o
   1  24   0       58.06       51.54      1.34 o
   2  24   0       20.47       21.29      0.89 o
   3  24   0        7.49        8.50      0.93 o
   4  24   0        0.62       -0.02      0.79 o
   1  25   0        3.53        3.89      0.45 o
   2  25   0       53.73       59.79      2.22 o
   3  25   0       18.30       15.81      1.20 o
   4  25   0        2.95        2.40      0.98 o
   0  26   0        2.27        0.84      0.58 o
   1  26   0        9.33        8.94      0.61 o
   2  26   0        0.01        0.25      0.40 o
   3  26   0        0.03        0.82      0.61 o
   4  26   0        0.97        1.31      0.91 o
   1  27   0        0.33        1.67      0.40 o
   2  27   0       44.44       42.02      1.48 o
   3  27   0       11.90       11.35      1.08 o
   4  27   0        0.17        1.42      1.34 o
   0  28   0      203.14      207.68      9.61 o
   1  28   0      112.95      107.68      1.94 o
   2  28   0       30.68       29.95      1.08 o
   3  28   0       10.72       11.64      1.12 o
   4  28   0        1.77        2.40      1.45 o
   1  29   0       14.46       14.03      0.79 o
   2  29   0        4.06        4.42      0.59 o
   3  29   0        0.00       -0.37      0.74 o
   0  30   0      143.22      131.31      3.66 o
   1  30   0       19.46       21.72      1.07 o
   2  30   0        2.50        2.53      0.54 o
   3  30   0        0.12        0.59      0.83 o
   1  31   0        0.51        0.03      0.46 o
   2  31   0       20.05       19.83      1.03 o
   3  31   0       15.94       18.10      1.66 o
   0  32   0        2.24        3.43      0.86 o
   1  32   0        0.05        0.13      0.47 o
   2  32   0       11.82       13.10      0.89 o
   3  32   0       17.27       23.37      1.87 o
   1  33   0       10.77       12.73      0.95 o
   2  33   0        3.17        6.22      0.72 o
   3  33   0        7.71        7.35      1.74 o
   0  34   0       11.76       10.69      1.26 o
   1  34   0        0.16       -0.18      0.52 o
   2  34   0        0.00       -0.14      0.56 o
   3  34   0        0.81        0.95      1.35 o
   1  35   0        0.14       -0.08      0.54 o
   2  35   0        1.27        0.54      0.68 o
   0  36   0       15.97       13.60      1.45 o
   1  36   0       12.41       13.82      1.04 o
   2  36   0       10.58       12.53      1.25 o
   1  37   0        0.63        2.35      0.95 o
   2  37   0        0.95        1.75      0.82 o
   0  38   0        2.16        1.44      0.90 o
   1  38   0        1.35        1.46      0.77 o
   2  38   0        1.02        0.36      1.03 o
   1  39   0        0.28        0.35      0.76 o
   0  40   0       12.23       13.21      2.37 o
   1  40   0        4.13        2.13      1.14 o
  -5   1   1       11.79       15.05      2.15 o
  -4   1   1       32.59       32.65      1.15 o
  -3   1   1       43.37       53.37      1.88 o
  -2   1   1      145.63      149.81      1.98 o
  -1   1   1     1448.65     1532.87     20.83 o
   0   1   1      336.55      349.36      8.39 o
   1   1   1        2.16        6.22      0.78 o
   2   1   1      182.48      188.86      2.33 o
   3   1   1       83.57       90.98      1.55 o
   4   1   1       10.62       12.20      1.08 o
   5   1   1       10.46       10.27      1.54 o
  -5   2   1       23.03       20.42      1.41 o
  -4   2   1      103.91      106.16      2.13 o
  -3   2   1      317.99      324.05      4.05 o
  -2   2   1      389.59      373.49      4.33 o
  -1   2   1     2130.87     2261.14     38.22 o
   0   2   1       12.89       15.40      0.67 o
   1   2   1     1516.09     1033.06     25.00 o
   2   2   1      184.35      189.54      2.34 o
   3   2   1      152.93      150.77      2.17 o
   4   2   1       32.88       34.15      1.37 o
   5   2   1        0.15        2.90      1.12 o
  -5   3   1        0.37        1.73      0.73 o
  -4   3   1      100.67      102.39      2.06 o
  -3   3   1        0.97        2.43      0.79 o
  -2   3   1      741.38      749.33      8.27 o
  -1   3   1     3091.47     3102.82     73.08 o
   0   3   1     7074.76     6847.66    113.71 o
   1   3   1      170.92      186.33      3.73 o
   2   3   1     1620.03     1649.00     23.10 o
   3   3   1       27.45       24.39      0.86 o
   4   3   1        8.75        9.29      0.92 o
   5   3   1        4.99        5.79      2.49 o
  -5   4   1        8.34        9.96      1.48 o
  -4   4   1       21.21       23.46      1.36 o
  -3   4   1       13.88       13.12      0.62 o
  -2   4   1       14.85       18.46      1.41 o
  -1   4   1    10221.79    10167.46    222.38 o
   0   4   1      729.83      724.39     17.25 o
   1   4   1      317.94      356.09      6.54 o
   2   4   1       16.52       15.48      1.50 o
   3   4   1        2.31        2.11      0.41 o
   4   4   1        1.92        1.62      0.60 o
   5   4   1        0.80        1.02      1.07 o
  -5   5   1        6.63        6.90      0.96 o
  -4   5   1       14.80       15.64      0.98 o
  -3   5   1       47.65       55.61      1.15 o
  -2   5   1      542.00      555.16      7.02 o
  -1   5   1    15050.76    14823.41    372.01 o
   1   5   1      325.98      315.29      5.86 o
   2   5   1      175.15      165.43      3.65 o
   3   5   1      139.77      143.16      2.66 o
   4   5   1       75.72       74.49      1.98 o
   5   5   1       20.70       19.32      1.92 o
  -5   6   1        4.50        4.21      0.87 o
  -4   6   1      189.46      188.08      4.06 o
  -3   6   1      248.49      242.45      3.20 o
  -2   6   1        7.96       15.04      1.27 o
   0   6   1     3611.22     3524.24     83.28 o
   1   6   1      198.54      187.86      3.03 o
   2   6   1       30.96       29.67      2.47 o
   3   6   1       19.63       23.32      2.12 o
   4   6   1       82.31       84.88      2.14 o
   5   6   1        7.27        9.79      1.48 o
  -5   7   1        1.04        2.70      0.77 o
  -4   7   1       38.23       42.00      1.40 o
  -3   7   1        6.88        8.69      0.54 o
  -2   7   1      852.55      953.10     11.77 o
  -1   7   1      635.71      678.71     11.89 o
   0   7   1      605.73      607.88     10.29 o
   1   7   1      516.80      544.47      9.65 o
   2   7   1      241.04      252.53      4.11 o
   3   7   1      290.81      295.37      4.54 o
   4   7   1        9.91       10.16      0.93 o
   5   7   1        0.64        0.99      0.76 o
  -5   8   1        0.01        1.36      0.72 o
  -4   8   1       44.41       43.31      1.38 o
  -3   8   1       25.13       26.06      0.80 o
  -2   8   1      262.92      295.83      4.01 o
  -1   8   1       57.56       53.06      2.66 o
   0   8   1      228.88      225.62      3.39 o
   1   8   1       97.13      109.70      2.47 o
   2   8   1       74.71       81.21      3.68 o
   3   8   1       41.13       47.14      1.71 o
   4   8   1       46.85       45.87      1.59 o
   5   8   1        6.24        4.55      0.85 o
  -5   9   1        8.68        7.79      1.27 o
  -4   9   1        0.05        1.24      0.55 o
  -3   9   1       13.96       13.15      0.77 o
  -2   9   1       24.27       21.76      0.68 o
  -1   9   1       31.35       38.57      1.10 o
   0   9   1      408.87      420.43      7.29 o
   1   9   1      943.31      984.88     22.08 o
   2   9   1      537.16      555.00      7.23 o
   3   9   1       15.06       13.06      1.02 o
   4   9   1        0.19       -0.46      0.52 o
   5   9   1        3.41        4.60      0.90 o
  -5  10   1        3.57        3.85      0.78 o
  -4  10   1       98.45       94.74      2.13 o
  -3  10   1      141.46      137.64      2.45 o
  -2  10   1        8.44       12.98      0.57 o
  -1  10   1      561.53      616.97      8.88 o
   0  10   1        0.52        0.45      0.35 o
   1  10   1      138.29      134.08      2.04 o
   2  10   1        8.29       11.94      1.18 o
   3  10   1       88.06       81.00      1.89 o
   4  10   1        7.01        6.73      0.82 o
   5  10   1        3.06        3.26      0.79 o
  -5  11   1        5.08        5.01      0.81 o
  -4  11   1       54.25       53.57      1.59 o
  -3  11   1        5.75        6.44      0.61 o
  -2  11   1      132.76      125.96      1.80 o
  -1  11   1      818.32      876.27     12.45 o
   0  11   1       37.70       39.28      1.41 o
   1  11   1      592.10      612.57      6.95 o
   2  11   1      173.78      142.10      2.70 o
   3  11   1      157.91      149.87      2.80 o
   4  11   1        0.09        0.66      0.56 o
   5  11   1        5.83        7.53      2.09 o
  -5  12   1        1.61        1.12      0.94 o
  -4  12   1        0.75        1.09      0.54 o
  -3  12   1       11.24       10.51      0.81 o
  -2  12   1        2.23        3.96      0.40 o
  -1  12   1        0.61        0.80      0.20 o
   0  12   1      276.19      279.75      4.27 o
   1  12   1      612.37      579.86      6.62 o
   2  12   1      421.95      399.39      5.44 o
   3  12   1        9.41        7.85      1.28 o
   4  12   1       12.77       12.42      1.01 o
   5  12   1        0.02       -0.05      0.78 o
  -5  13   1       11.77       10.77      1.13 o
  -4  13   1       14.62       15.79      1.02 o
  -3  13   1        9.00        7.42      0.90 o
  -2  13   1      396.78      411.94      5.53 o
  -1  13   1        9.67        5.82      0.34 o
   0  13   1      476.26      499.36      5.70 o
   1  13   1      416.75      440.70      5.16 o
   2  13   1      474.76      456.91      6.16 o
   3  13   1       17.61       17.35      1.18 o
   4  13   1        0.19       -0.02      0.55 o
   5  13   1        0.01        0.34      1.01 o
  -5  14   1        0.08        0.28      0.86 o
  -4  14   1       15.57       16.25      1.03 o
  -3  14   1       47.73       48.49      1.49 o
  -2  14   1       17.80       15.87      0.68 o
  -1  14   1      523.03      550.46      6.29 o
   0  14   1     1105.72     1050.12     11.59 o
   1  14   1      884.52      887.89     10.13 o
   2  14   1       33.51       36.64      0.91 o
   3  14   1      130.00      127.66      2.87 o
   4  14   1       46.70       44.12      1.60 o
   5  14   1       11.51       12.55      2.11 o
  -5  15   1        0.12        0.40      0.85 o
  -4  15   1       50.05       51.59      1.57 o
  -3  15   1        8.05        9.43      0.81 o
  -2  15   1      110.66      106.26      1.88 o
  -1  15   1      403.23      383.65      5.09 o
   0  15   1      245.85      262.94      4.78 o
   1  15   1      148.26      168.71      2.30 o
   2  15   1      146.38      140.22      2.11 o
   3  15   1        4.40        5.35      0.73 o
   4  15   1       14.70       16.31      1.39 o
   5  15   1        3.72        4.92      1.70 o
  -5  16   1        2.32        2.68      1.04 o
  -4  16   1       10.69       10.83      0.90 o
  -3  16   1        0.76        0.38      0.45 o
  -2  16   1      293.73      286.11      4.11 o
  -1  16   1        6.09        8.82      0.45 o
   0  16   1      563.36      591.78      7.49 o
   1  16   1      121.75      117.10      1.75 o
   2  16   1        0.01        0.19      0.31 o
   3  16   1        4.71        4.86      0.74 o
   4  16   1        0.00        0.39      0.60 o
  -5  17   1        8.40       10.91      1.40 o
  -4  17   1        4.49        4.33      0.82 o
  -3  17   1        8.21        7.37      0.76 o
  -2  17   1      332.80      295.79      3.78 o
  -1  17   1      252.62      243.74      3.26 o
   0  17   1      164.26      188.75      3.55 o
   1  17   1       74.75       78.30      1.41 o
   2  17   1       90.69       94.85      1.64 o
   3  17   1       26.52       23.93      1.69 o
   4  17   1        4.31        5.15      0.81 o
  -5  18   1        1.01        2.76      1.51 o
  -4  18   1        7.78        7.70      0.81 o
  -3  18   1       85.14       87.68      2.17 o
  -2  18   1      101.59       97.59      2.03 o
  -1  18   1        4.66        7.30      0.44 o
   0  18   1       29.17       25.23      0.74 o
   1  18   1       61.62       53.29      1.10 o
   2  18   1       80.84       75.64      1.45 o
   3  18   1       17.31       15.15      1.10 o
   4  18   1       12.76       14.90      1.13 o
  -5  19   1        0.25       -1.04      1.04 o
  -4  19   1        0.00       -0.39      0.51 o
  -3  19   1        1.97        1.50      0.56 o
  -2  19   1       20.99       15.10      0.70 o
  -1  19   1      337.04      359.99      4.85 o
   0  19   1       46.58       47.13      1.05 o
   1  19   1       42.55       39.85      0.97 o
   2  19   1      188.63      178.69      2.63 o
   3  19   1        1.72        2.00      0.63 o
   4  19   1       45.68       44.83      1.65 o
  -5  20   1        1.60        1.98      1.41 o
  -4  20   1        0.18       -0.86      0.86 o
  -3  20   1        1.09        0.87      0.56 o
  -2  20   1       22.87       18.87      0.78 o
  -1  20   1       18.20       23.22      0.73 o
   0  20   1        1.21        0.89      0.28 o
   1  20   1        8.63       11.61      0.61 o
   2  20   1        2.38        2.33      0.42 o
   3  20   1        9.57        6.98      0.97 o
   4  20   1        1.61        1.12      0.69 o
  -5  21   1        1.08        2.66      1.43 o
  -4  21   1        1.30        0.68      0.76 o
  -3  21   1        1.22        1.71      0.64 o
  -2  21   1       34.78       35.54      0.99 o
  -1  21   1       52.75       49.79      1.09 o
   0  21   1      161.88      157.74      2.26 o
   1  21   1      149.13      153.63      2.31 o
   2  21   1      221.60      207.13      3.00 o
   3  21   1        4.59        3.46      0.70 o
   4  21   1        1.60        2.35      0.73 o
  -4  22   1       10.60       10.40      1.27 o
  -3  22   1      138.51      137.86      3.04 o
  -2  22   1       12.15       17.34      1.06 o
  -1  22   1       21.72       26.15      0.79 o
   0  22   1      238.17      232.76      3.11 o
   1  22   1      109.83      110.56      1.85 o
   2  22   1        1.92        2.96      0.47 o
   3  22   1       11.03       11.13      1.03 o
   4  22   1       37.39       40.03      1.67 o
  -4  23   1        0.08        1.09      1.48 o
  -3  23   1        5.64        4.90      0.79 o
  -2  23   1      162.28      153.86      2.48 o
  -1  23   1      253.99      256.36      4.06 o
   0  23   1       30.19       34.34      0.92 o
   1  23   1        7.73       10.17      0.63 o
   2  23   1       15.71       15.17      0.79 o
   3  23   1        4.14        4.84      0.82 o
   4  23   1       23.93       26.76      1.54 o
  -4  24   1        3.67       -0.26      0.75 o
  -3  24   1        4.62        3.79      0.63 o
  -2  24   1        3.61        4.98      0.68 o
  -1  24   1       45.76       47.35      1.11 o
   0  24   1      101.80      100.37      1.78 o
   1  24   1       36.67       37.03      1.02 o
   2  24   1       22.66       24.39      1.22 o
   3  24   1       13.97       15.63      1.47 o
   4  24   1        5.04        4.77      0.87 o
  -4  25   1        1.34        2.15      0.93 o
  -3  25   1        0.43       -0.16      0.54 o
  -2  25   1       34.49       37.97      1.37 o
  -1  25   1      406.52      377.35      5.70 o
   0  25   1      339.19      334.58      4.30 o
   1  25   1        3.84        3.81      0.48 o
   2  25   1       63.06       64.55      1.49 o
   3  25   1        0.27        0.19      0.65 o
   4  25   1        6.00        6.28      1.27 o
  -4  26   1       19.25       18.67      1.66 o
  -3  26   1        4.38        4.34      0.86 o
  -2  26   1        0.02        0.52      0.40 o
  -1  26   1        1.12        2.05      0.41 o
   0  26   1       95.91       98.40      1.74 o
   1  26   1       12.88       12.66      0.73 o
   2  26   1        1.26        1.89      0.48 o
   3  26   1        5.68        4.85      1.30 o
   4  26   1        0.19       -0.24      0.98 o
  -4  27   1        4.75        6.49      1.17 o
  -3  27   1        2.89        1.94      0.69 o
  -2  27   1        1.04        0.94      0.42 o
  -1  27   1        2.77        2.83      0.44 o
   0  27   1       28.46       29.58      1.45 o
   1  27   1       77.40       80.93      2.03 o
   2  27   1        3.85        5.31      0.60 o
   3  27   1        0.08       -0.64      0.64 o
   4  27   1        1.03       -1.02      1.07 o
  -4  28   1        0.28       -1.03      1.18 o
  -3  28   1        1.65        2.93      0.77 o
  -2  28   1        3.62        4.52      0.54 o
  -1  28   1        0.02       -0.25      0.39 o
   0  28   1        3.23        3.72      0.54 o
   1  28   1        1.27        1.96      0.45 o
   2  28   1       16.96       18.13      0.96 o
   3  28   1        2.70        4.37      0.87 o
  -4  29   1        0.63        2.28      1.39 o
  -3  29   1       13.85       18.92      1.35 o
  -2  29   1       22.16       24.94      1.00 o
  -1  29   1        6.09        5.98      0.65 o
   0  29   1        0.08        0.40      0.42 o
   1  29   1        0.07        0.10      0.39 o
   2  29   1       16.11       17.52      0.96 o
   3  29   1        7.20        6.18      0.95 o
  -4  30   1       16.28       16.66      2.37 o
  -3  30   1        9.73        9.21      1.05 o
  -2  30   1        3.61        3.28      0.61 o
  -1  30   1       28.47       26.82      1.11 o
   0  30   1       27.52       26.65      1.07 o
   1  30   1        0.03        0.94      0.44 o
   2  30   1        2.93        1.77      0.56 o
   3  30   1        0.59        2.78      0.82 o
  -3  31   1        2.91        4.05      1.01 o
  -2  31   1        4.51        7.34      0.77 o
  -1  31   1       11.19       10.13      0.83 o
   0  31   1        7.35        5.20      0.65 o
   1  31   1       18.84       18.73      0.95 o
   2  31   1       27.46       29.58      1.56 o
   3  31   1        0.10        0.48      0.71 o
  -3  32   1        2.05        3.86      1.04 o
  -2  32   1        1.72        2.17      0.64 o
  -1  32   1        0.13        0.17      0.49 o
   0  32   1        1.33        0.49      0.47 o
   1  32   1        4.86        2.96      0.55 o
   2  32   1        0.08        0.52      0.56 o
   3  32   1        0.03        0.01      1.22 o
  -3  33   1        1.22        2.01      0.96 o
  -2  33   1       16.00       16.41      1.29 o
  -1  33   1        8.79        9.36      0.97 o
   0  33   1        2.43        2.05      0.68 o
   1  33   1        1.79        2.21      0.61 o
   2  33   1       18.29       16.39      1.13 o
   3  33   1        2.42        4.75      1.64 o
  -3  34   1        8.80        8.95      1.88 o
  -2  34   1       15.76       13.12      1.23 o
  -1  34   1       33.92       33.77      1.59 o
   0  34   1        7.40        7.87      0.81 o
   1  34   1        0.04       -0.30      0.52 o
   2  34   1        0.51        1.24      0.63 o
  -3  35   1       21.25       21.53      2.58 o
  -2  35   1        0.62        0.81      0.71 o
  -1  35   1        0.96        1.72      0.73 o
   0  35   1        2.66        2.31      0.60 o
   1  35   1        0.17       -0.52      0.52 o
   2  35   1       19.16       21.22      1.29 o
  -2  36   1        0.00        0.27      0.81 o
  -1  36   1        5.64        5.70      0.92 o
   0  36   1        4.40        3.29      1.13 o
   1  36   1        2.53        1.72      0.67 o
   2  36   1        2.82        2.76      0.72 o
  -2  37   1        4.74        4.01      0.95 o
  -1  37   1        1.78        2.55      0.82 o
   0  37   1        0.57        1.05      0.72 o
   1  37   1        7.04        6.75      0.86 o
   2  37   1        3.25        4.80      1.82 o
  -2  38   1        0.28       -0.27      1.01 o
  -1  38   1        0.34        0.27      0.69 o
   0  38   1        7.36        8.29      1.08 o
   1  38   1        2.67        3.90      0.76 o
  -1  39   1       13.71       12.80      1.27 o
   0  39   1        6.12        7.55      1.05 o
   1  39   1        0.35        0.13      0.77 o
  -1  40   1        0.17        0.16      0.97 o
   0  40   1        1.23        2.74      0.87 o
  -5   0   2        4.07        6.91      1.13 o
  -4   0   2       46.20       46.50      1.82 o
  -3   0   2      221.38      223.49      4.60 o
  -2   0   2      316.31      184.08      5.13 o
  -1   0   2     2752.90     2891.44     68.15 o
   0   0   2      226.51      213.53      5.54 o
   1   0   2     1147.96     1126.64     19.41 o
   3   0   2      556.25      572.58      9.04 o
   4   0   2      129.87      115.86      5.54 o
  -5   1   2       76.18       78.97      2.29 o
  -4   1   2       47.62       47.07      1.30 o
  -3   1   2        0.21        0.94      0.35 o
  -2   1   2       12.32       12.01      0.59 o
  -1   1   2     4414.65     4399.43     73.14 o
   0   1   2      200.59      197.63      3.61 o
   1   1   2     1922.14     2074.75     28.56 o
   3   1   2       93.77       99.64      1.73 o
   4   1   2        7.22        5.83      1.39 o
  -5   2   2        0.12       -0.55      0.60 o
  -4   2   2        0.07       -0.39      0.39 o
  -3   2   2      106.40      119.36      2.01 o
  -2   2   2       17.32       22.77      0.70 o
  -1   2   2      215.12      240.71      5.91 o
   0   2   2      274.80      285.86      4.13 o
   1   2   2      608.33      667.25      8.32 o
   3   2   2       53.52       57.44      1.24 o
   4   2   2       47.15       42.69      1.91 o
  -5   3   2        9.66       12.00      1.09 o
  -4   3   2       43.80       42.61      1.27 o
  -3   3   2      187.27      187.79      2.54 o
  -2   3   2      924.05      929.52     11.28 o
  -1   3   2      270.57      271.47      6.68 o
   0   3   2      275.49      271.16      3.95 o
   1   3   2      951.38     1044.48     12.73 o
   2   3   2      635.59      580.52     39.08 o
   3   3   2       85.98       88.58      1.83 o
   4   3   2       15.29       14.59      1.08 o
  -5   4   2        4.92        6.46      0.90 o
  -4   4   2        2.74        2.57      0.50 o
  -3   4   2       23.67       20.05      0.70 o
  -2   4   2       60.97       52.21      1.04 o
  -1   4   2     1102.86     1204.98     28.45 o
   0   4   2      994.23      993.19     16.70 o
   1   4   2      471.26      475.94      7.77 o
   2   4   2      135.27      148.38      2.37 o
   3   4   2       11.32       10.08      0.81 o
   4   4   2       29.31       29.04      1.46 o
  -5   5   2       50.22       44.44      2.52 o
  -4   5   2       78.50       81.07      1.73 o
  -3   5   2        6.22        6.77      0.48 o
  -2   5   2     1593.86     1667.82     18.00 o
  -1   5   2       23.33       19.42      1.14 o
   0   5   2      458.98      521.25      8.95 o
   1   5   2       77.11       70.34      1.48 o
   2   5   2      161.64      151.17      2.70 o
   3   5   2        0.01        1.06      0.54 o
   4   5   2        2.96        2.38      0.66 o
  -5   6   2        2.09        1.70      0.73 o
  -4   6   2        0.26        0.68      0.39 o
  -3   6   2        2.87        2.40      0.36 o
  -2   6   2       87.42       90.22      1.52 o
  -1   6   2       29.51       26.34      0.87 o
   0   6   2      793.03      841.19     14.65 o
   1   6   2       17.91       25.59      0.80 o
   2   6   2       41.63       36.82      3.97 o
   3   6   2        4.70        5.07      0.65 o
   4   6   2        5.99        5.26      1.00 o
  -5   7   2        9.94        9.44      1.20 o
  -4   7   2       41.50       44.93      1.34 o
  -3   7   2       20.95       22.45      0.74 o
  -2   7   2      291.21      305.27      4.07 o
  -1   7   2      664.67      751.38     13.11 o
   1   7   2      149.94      183.83      3.08 o
   2   7   2      241.79      256.01      6.23 o
   3   7   2       20.47       20.53      1.12 o
   4   7   2        1.88        3.40      0.72 o
  -5   8   2        0.32        1.06      0.67 o
  -4   8   2        6.97        7.79      0.72 o
  -3   8   2      209.02      204.55      2.76 o
  -2   8   2      951.23      924.02     10.18 o
  -1   8   2      253.98      253.72      3.84 o
   0   8   2     5573.44     5694.03    134.07 o
   1   8   2      560.34      590.32      8.62 o
   2   8   2       23.38       23.03      1.06 o
   3   8   2      134.81      132.47      2.64 o
   4   8   2       40.55       41.70      1.64 o
  -5   9   2       10.32       10.26      2.33 o
  -4   9   2       14.77       15.70      0.95 o
  -3   9   2        0.14        0.64      0.37 o
  -2   9   2     4372.59     4472.42     47.72 o
  -1   9   2     2104.38     2209.73     30.62 o
   0   9   2      306.38      312.25      4.68 o
   1   9   2       41.84       41.47      0.95 o
   2   9   2      321.98      320.46      4.55 o
   3   9   2        0.02        0.76      0.48 o
   4   9   2        1.91        2.70      0.81 o
  -5  10   2        0.10        1.02      0.77 o
  -4  10   2        2.15        2.00      0.52 o
  -3  10   2       35.21       38.14      1.74 o
  -2  10   2      357.25      388.92      4.56 o
  -1  10   2       79.96       98.51      1.89 o
   0  10   2      316.32      324.61      4.88 o
   1  10   2      120.68      142.32      2.59 o
   2  10   2       42.39       42.41      1.13 o
   3  10   2        7.88        7.01      0.87 o
   4  10   2       12.36       12.57      1.07 o
   5  10   2        0.71        0.84      1.27 o
  -5  11   2       21.94       20.10      1.62 o
  -4  11   2        1.07        1.17      0.65 o
  -3  11   2      379.17      383.01      5.29 o
  -2  11   2      449.72      434.36      5.05 o
  -1  11   2     2186.59     2272.43     27.22 o
   0  11   2      125.76      121.77      2.10 o
   1  11   2       71.38       60.23      1.22 o
   2  11   2        2.41        3.63      0.46 o
   3  11   2       49.12       47.47      1.67 o
   4  11   2        1.21        0.54      0.60 o
  -5  12   2        9.38        9.37      1.45 o
  -4  12   2        7.69        8.45      0.76 o
  -3  12   2      198.16      193.17      2.75 o
  -2  12   2       66.22       63.13      1.11 o
  -1  12   2      180.81      177.87      2.50 o
   0  12   2      601.71      609.49      8.85 o
   1  12   2      914.73      965.95     12.04 o
   2  12   2      178.03      170.47      4.01 o
   3  12   2      193.63      192.19      3.89 o
   4  12   2       11.55       12.56      1.10 o
  -5  13   2       16.09       17.38      1.55 o
  -4  13   2        3.09        3.99      0.63 o
  -3  13   2       54.23       50.53      1.18 o
  -2  13   2        0.76        1.59      0.32 o
  -1  13   2      222.58      219.65      2.69 o
   0  13   2      110.53      143.71      2.15 o
   1  13   2      105.01      103.44      1.80 o
   2  13   2        4.37        5.02      0.52 o
   3  13   2        1.53        0.65      0.68 o
   4  13   2        0.20        0.33      0.60 o
  -5  14   2        0.37        0.89      1.12 o
  -4  14   2        0.50        0.18      0.47 o
  -3  14   2       27.37       30.27      1.03 o
  -2  14   2       20.08       24.10      0.71 o
  -1  14   2       99.38      107.44      1.68 o
   0  14   2       30.13       32.62      0.79 o
   1  14   2      136.18      147.14      2.35 o
   2  14   2      180.83      162.02      2.72 o
   3  14   2       23.32       21.65      1.26 o
   4  14   2        0.81        0.95      0.64 o
  -5  15   2        0.95        2.01      0.90 o
  -4  15   2        9.03        6.97      0.99 o
  -3  15   2       30.37       27.26      1.00 o
  -2  15   2       42.08       41.81      1.17 o
  -1  15   2       66.67       60.69      1.45 o
   0  15   2        0.42        0.30      0.22 o
   1  15   2      189.56      216.62      2.89 o
   2  15   2      144.80      128.71      2.31 o
   3  15   2       20.54       17.98      1.23 o
   4  15   2        4.21        3.96      0.80 o
  -5  16   2        0.22        0.02      0.87 o
  -4  16   2        7.52        7.05      0.97 o
  -3  16   2      154.89      155.42      2.69 o
  -2  16   2       51.56       52.62      1.10 o
  -1  16   2       25.04       24.59      0.68 o
   0  16   2      600.73      601.96      7.68 o
   1  16   2     1261.07     1180.54     13.21 o
   2  16   2       33.78       27.37      0.99 o
   3  16   2       12.52       12.67      1.07 o
   4  16   2       62.23       62.80      2.00 o
  -5  17   2        5.42        3.95      0.99 o
  -4  17   2       12.59       14.34      1.27 o
  -3  17   2        1.73        1.64      0.46 o
  -2  17   2      135.50      142.21      2.12 o
  -1  17   2       36.59       37.13      0.87 o
   0  17   2      288.40      286.27      3.97 o
   1  17   2      157.89      138.97      2.11 o
   2  17   2      102.21       94.32      1.92 o
   3  17   2       49.24       43.50      1.66 o
   4  17   2       14.04       14.47      1.19 o
  -5  18   2        0.33       -0.15      0.78 o
  -4  18   2       20.63       16.36      1.37 o
  -3  18   2        9.57        8.44      0.70 o
  -2  18   2       36.64       37.11      0.95 o
  -1  18   2      210.23      204.23      2.68 o
   0  18   2        0.09        1.46      0.63 o
   1  18   2       47.58       47.69      1.09 o
   2  18   2       57.06       54.27      1.40 o
   3  18   2       16.20       16.65      1.21 o
   4  18   2        2.80        3.09      0.90 o
  -5  19   2        0.39        1.51      0.92 o
  -4  19   2       19.28       17.87      1.49 o
  -3  19   2       30.88       25.92      1.03 o
  -2  19   2      325.88      317.07      4.07 o
  -1  19   2      452.41      418.53      4.56 o
   0  19   2       12.02       13.48      0.61 o
   1  19   2        1.71        2.21      0.38 o
   2  19   2      167.72      164.63      3.10 o
   3  19   2       26.90       26.30      1.38 o
   4  19   2        0.14        0.02      0.65 o
  -5  20   2        0.96        0.02      0.88 o
  -4  20   2        3.49        4.14      0.92 o
  -3  20   2       16.10       18.07      1.10 o
  -2  20   2      537.07      488.92      5.94 o
  -1  20   2      122.84      117.01      1.63 o
   0  20   2      396.34      391.67      4.82 o
   1  20   2      198.09      184.16      2.67 o
   2  20   2        3.45        4.21      0.58 o
   3  20   2       60.08       66.04      2.10 o
   4  20   2       63.10       63.46      2.06 o
  -5  21   2        1.31        2.06      1.47 o
  -4  21   2        7.58        6.98      1.05 o
  -3  21   2        2.50        4.02      0.68 o
  -2  21   2       21.48       20.60      0.89 o
  -1  21   2      132.77      130.07      1.79 o
   0  21   2       20.91       22.99      0.90 o
   1  21   2        0.43        1.40      0.37 o
   2  21   2       14.97       17.30      0.95 o
   3  21   2        0.49        0.64      0.81 o
   4  21   2        0.04        0.26      0.68 o
  -5  22   2        2.62        3.19      1.59 o
  -4  22   2        4.77        4.63      0.97 o
  -3  22   2        0.01       -0.31      0.44 o
  -2  22   2       21.68       20.15      0.80 o
  -1  22   2        5.39        7.36      0.59 o
   0  22   2       57.24       60.60      1.26 o
   1  22   2        0.33        0.27      0.33 o
   2  22   2        0.01        0.09      0.43 o
   3  22   2        0.01        0.11      0.59 o
   4  22   2        1.68        2.83      0.78 o
  -5  23   2        3.88        2.91      1.52 o
  -4  23   2        8.90        8.73      2.35 o
  -3  23   2        0.00       -0.43      0.47 o
  -2  23   2        1.10        2.25      0.43 o
  -1  23   2        6.50        6.20      0.49 o
   0  23   2        8.53        9.41      0.59 o
   1  23   2        0.01        0.55      0.36 o
   2  23   2       32.00       32.18      1.18 o
   3  23   2       40.29       38.91      2.39 o
   4  23   2        0.68        1.21      1.10 o
  -4  24   2        0.01        0.21      1.26 o
  -3  24   2       23.40       29.36      1.34 o
  -2  24   2       74.95       73.71      1.50 o
  -1  24   2       14.17       15.42      0.78 o
   0  24   2       13.21       15.22      0.85 o
   1  24   2      238.57      223.01      3.21 o
   2  24   2       20.94       19.76      1.45 o
   3  24   2       23.72       28.71      1.94 o
   4  24   2        5.93        5.66      1.71 o
  -4  25   2        0.42        1.45      0.86 o
  -3  25   2        0.40        0.91      0.58 o
  -2  25   2       34.06       36.55      1.21 o
  -1  25   2       97.81       94.39      2.37 o
   0  25   2       26.22       27.31      1.28 o
   1  25   2       19.96       22.25      0.92 o
   2  25   2        1.65        1.45      0.53 o
   3  25   2        0.41        1.23      0.72 o
  -4  26   2        0.28        0.14      0.79 o
  -3  26   2        1.34        0.85      1.12 o
  -2  26   2        5.50        4.62      0.60 o
  -1  26   2        3.72        4.39      0.56 o
   0  26   2       14.06       13.41      0.72 o
   1  26   2        7.23        6.50      0.60 o
   2  26   2        0.27        0.15      0.49 o
   3  26   2       22.96       25.08      1.59 o
  -4  27   2       15.97       17.97      1.64 o
  -3  27   2        2.31        4.03      0.80 o
  -2  27   2        7.89        7.62      0.71 o
  -1  27   2       59.31       58.81      1.79 o
   0  27   2        1.59        1.09      0.38 o
   1  27   2       85.80       80.44      2.13 o
   2  27   2       22.55       19.64      1.12 o
   3  27   2       20.85       22.69      1.54 o
  -4  28   2        0.22       -0.31      1.30 o
  -3  28   2       30.75       29.92      1.49 o
  -2  28   2        7.73        9.20      0.99 o
  -1  28   2        2.25        2.58      0.54 o
   0  28   2        0.03       -0.04      0.36 o
   1  28   2      106.75      102.81      1.97 o
   2  28   2        2.93        3.15      0.88 o
   3  28   2       19.39       20.40      1.49 o
  -4  29   2        3.53        2.07      1.40 o
  -3  29   2        2.75        2.96      0.83 o
  -2  29   2       44.04       42.61      1.37 o
  -1  29   2       28.81       32.23      1.42 o
   0  29   2        1.60        1.57      0.49 o
   1  29   2        9.76       12.05      0.79 o
   2  29   2        3.78        4.24      0.71 o
   3  29   2        5.88        5.15      1.02 o
  -4  30   2        9.38        8.39      1.85 o
  -3  30   2        0.98        1.54      0.75 o
  -2  30   2        0.09        0.88      0.52 o
  -1  30   2        9.36       10.90      1.01 o
   0  30   2        0.60        0.61      0.44 o
   1  30   2        4.35        3.19      0.56 o
   2  30   2        0.29       -0.13      0.53 o
   3  30   2        2.75        1.73      0.79 o
  -4  31   2        7.73        7.76      1.79 o
  -3  31   2        4.47        3.19      0.83 o
  -2  31   2       32.21       31.13      1.94 o
  -1  31   2       74.14       76.28      2.24 o
   0  31   2        1.01        0.93      0.50 o
   1  31   2       10.57       10.70      0.94 o
   2  31   2        7.27        5.61      0.80 o
   3  31   2        0.17       -0.25      0.94 o
  -3  32   2        7.80        8.50      1.06 o
  -2  32   2        2.21        2.36      1.16 o
  -1  32   2        0.00       -0.32      0.54 o
   0  32   2       29.67       27.41      1.23 o
   1  32   2        7.01        7.32      0.71 o
   2  32   2        1.28       -0.20      0.56 o
   3  32   2        4.59        4.61      1.67 o
  -3  33   2        5.37        5.35      0.92 o
  -2  33   2        1.85        1.29      0.75 o
  -1  33   2       10.47        9.58      1.02 o
   0  33   2        0.33        0.42      0.78 o
   1  33   2        0.04       -0.14      0.46 o
   2  33   2        0.72        1.27      0.66 o
  -3  34   2        0.07       -0.15      1.05 o
  -2  34   2        3.81        3.90      0.88 o
  -1  34   2        3.33        3.68      0.81 o
   0  34   2        0.31        0.94      0.69 o
   1  34   2        0.10        0.22      0.50 o
   2  34   2        0.06        0.24      0.61 o
  -3  35   2        1.24       -0.84      0.84 o
  -2  35   2       20.38       22.12      1.52 o
  -1  35   2        2.85        4.14      0.95 o
   0  35   2        0.02        0.94      0.90 o
   1  35   2        0.78        0.30      0.69 o
   2  35   2        0.32        0.05      0.64 o
  -2  36   2        3.78        4.14      0.91 o
  -1  36   2        0.01        0.16      0.66 o
   0  36   2        5.78        4.32      0.91 o
   1  36   2       21.84       22.85      1.66 o
   2  36   2        0.12        0.31      0.72 o
  -2  37   2        1.89        1.26      1.26 o
  -1  37   2       15.40       15.24      1.32 o
   0  37   2        1.82        1.11      0.99 o
   1  37   2        1.89        1.65      0.85 o
  -2  38   2        0.02       -0.92      0.92 o
  -1  38   2        7.48        8.02      1.63 o
   0  38   2        6.95        6.89      1.23 o
   1  38   2        1.62        2.55      0.91 o
  -1  39   2        8.69        8.36      1.43 o
   0  39   2        1.94        2.12      0.84 o
   1  39   2        0.10        0.06      1.03 o
  -1  40   2        1.15        0.02      0.95 o
   0  40   2        4.44        3.06      1.20 o
  -5   1   3        9.49       11.35      0.87 o
  -4   1   3        0.34        0.55      0.40 o
  -3   1   3        6.24        9.31      0.51 o
  -2   1   3      354.91      362.99      4.29 o
  -1   1   3       40.62       37.44      0.67 o
   0   1   3      488.24      541.48      9.45 o
   1   1   3      121.33      156.34      1.96 o
   2   1   3       17.65       14.68      0.64 o
   3   1   3       10.24        9.65      0.76 o
   4   1   3        1.97        1.34      0.87 o
  -5   2   3       19.67       19.95      1.08 o
  -4   2   3       20.14       20.89      0.89 o
  -3   2   3      318.05      313.29      3.85 o
  -2   2   3      101.67       97.05      1.44 o
  -1   2   3      820.31      871.81     12.62 o
   0   2   3      448.04      464.76      6.68 o
   1   2   3     1725.14     1779.47     27.78 o
   2   2   3      189.25      196.14      2.58 o
   3   2   3       12.57       13.42      1.04 o
   4   2   3       25.62       27.25      1.79 o
  -6   3   3        6.43        5.85      1.68 o
  -5   3   3        4.06        3.70      0.64 o
  -4   3   3       20.59       21.26      0.94 o
  -3   3   3        0.92        0.19      0.33 o
  -2   3   3      933.54      912.61     14.10 o
  -1   3   3     3157.65     3168.61     44.90 o
   0   3   3      243.43      291.94      5.30 o
   1   3   3       35.42       30.67      0.89 o
   2   3   3      481.85      479.67      5.33 o
   3   3   3      304.90      305.49      4.36 o
   4   3   3        1.86        1.38      0.80 o
  -6   4   3        0.22        1.20      1.35 o
  -5   4   3        0.04       -0.69      0.69 o
  -4   4   3        0.66        0.94      0.43 o
  -3   4   3      159.40      173.29      2.38 o
  -2   4   3      419.21      448.93      5.18 o
  -1   4   3     1395.81     1521.20     21.73 o
   0   4   3       54.20       76.85      1.43 o
   1   4   3      260.64      286.20      3.99 o
   2   4   3      207.90      212.95      2.74 o
   3   4   3       27.97       29.82      2.24 o
   4   4   3        0.90        0.64      0.80 o
  -6   5   3        0.19        0.26      0.87 o
  -5   5   3        5.47        6.52      1.04 o
  -4   5   3       26.68       26.42      0.98 o
  -3   5   3       69.23       67.00      1.24 o
  -2   5   3        0.28        1.36      0.29 o
  -1   5   3      757.89      750.69      8.40 o
   0   5   3     1228.70     1335.47     14.43 o
   1   5   3       20.28       17.58      0.70 o
   2   5   3      607.96      589.94      7.09 o
   3   5   3      189.65      183.23      3.42 o
   4   5   3       35.27       33.94      2.18 o
  -6   6   3       10.82        9.46      1.34 o
  -5   6   3        8.00        9.47      1.17 o
  -4   6   3       55.03       57.48      2.77 o
  -3   6   3      315.80      315.10      3.56 o
  -2   6   3     2371.71     2464.06     29.18 o
  -1   6   3       66.27       70.41      1.47 o
   0   6   3     2092.88     2086.23     29.05 o
   1   6   3     1200.75     1188.74     13.53 o
   2   6   3        0.03       -0.41      0.41 o
   3   6   3       40.49       43.97      1.60 o
   4   6   3       25.16       27.40      1.53 o
  -6   7   3        0.13        0.25      1.29 o
  -5   7   3       13.17       13.53      2.58 o
  -4   7   3       97.92       94.47      1.89 o
  -3   7   3       46.59       52.03      1.01 o
  -2   7   3       22.60       21.08      1.36 o
  -1   7   3      630.95      637.67      9.27 o
   0   7   3       86.65      112.43      2.04 o
   1   7   3       13.54       15.52      0.67 o
   2   7   3       32.62       30.67      1.38 o
   3   7   3        0.01       -0.29      0.49 o
   4   7   3        9.16        8.99      1.07 o
  -6   8   3        0.07        0.66      1.40 o
  -5   8   3        0.18        0.35      0.72 o
  -4   8   3       25.81       28.36      0.94 o
  -3   8   3       48.14       48.39      0.97 o
  -2   8   3      292.76      312.27      3.38 o
  -1   8   3       88.11       97.95      1.85 o
   0   8   3      513.89      579.66      7.33 o
   1   8   3      165.94      169.53      2.65 o
   2   8   3        3.05        3.12      0.59 o
   3   8   3        2.38        3.32      0.66 o
   4   8   3        3.96        3.16      0.78 o
  -5   9   3        0.03        0.51      0.74 o
  -4   9   3       40.79       41.46      1.25 o
  -3   9   3       41.02       42.37      0.98 o
  -2   9   3       90.78       83.19      1.09 o
  -1   9   3       61.44       49.42      0.81 o
   0   9   3      265.74      295.11      3.97 o
   1   9   3       23.87       22.91      0.90 o
   2   9   3        2.09        1.79      0.53 o
   3   9   3       89.75       88.72      2.17 o
   4   9   3        5.84        6.15      0.89 o
  -5  10   3        9.26        9.37      1.16 o
  -4  10   3       11.90       11.63      1.07 o
  -3  10   3      536.39      534.86      5.73 o
  -2  10   3      168.55      172.46      2.07 o
  -1  10   3        0.07        0.10      0.21 o
   0  10   3      786.66      808.07     10.06 o
   1  10   3      294.95      265.67      4.38 o
   2  10   3      172.54      171.58      3.40 o
   3  10   3       24.73       25.32      1.25 o
   4  10   3       23.39       22.52      1.40 o
  -5  11   3        1.63        2.30      0.91 o
  -4  11   3       67.52       69.59      2.29 o
  -3  11   3       71.42       74.56      1.28 o
  -2  11   3        8.35        9.90      0.42 o
  -1  11   3      618.53      611.55      6.83 o
   0  11   3     1365.32     1414.53     17.24 o
   2  11   3      174.83      170.54      3.41 o
   3  11   3       17.53       15.08      1.06 o
   4  11   3        0.73        0.41      0.65 o
  -5  12   3        0.52        1.80      0.85 o
  -4  12   3        6.09        7.11      1.90 o
  -3  12   3       35.92       35.68      0.98 o
  -2  12   3       42.04       48.96      0.87 o
  -1  12   3       92.21       93.95      1.36 o
   0  12   3       62.64       69.38      1.29 o
   2  12   3        0.15        1.53      0.76 o
   3  12   3       47.19       45.65      1.56 o
   4  12   3       12.13       12.62      1.13 o
  -5  13   3        8.42        6.64      1.10 o
  -4  13   3        0.84        1.67      0.67 o
  -3  13   3       85.35       86.09      1.43 o
  -2  13   3      131.76      123.45      1.64 o
  -1  13   3      915.30      894.03      9.85 o
   0  13   3      302.00      315.56      4.29 o
   2  13   3      205.29      203.20      3.88 o
   3  13   3       77.96       77.58      2.31 o
   4  13   3        1.20        1.15      0.69 o
  -5  14   3        6.99        7.21      1.09 o
  -4  14   3       74.97       74.72      2.43 o
  -3  14   3     1061.13     1042.15     15.28 o
  -2  14   3      835.04      794.65      8.14 o
  -1  14   3       95.29       96.30      1.41 o
   0  14   3      357.15      343.11     11.34 o
   1  14   3      159.54      141.50     10.79 o
   2  14   3       10.53       13.59      1.00 o
   3  14   3       66.14       76.20      2.30 o
   4  14   3        7.55        9.23      1.02 o
  -5  15   3        0.21       -0.56      0.71 o
  -4  15   3        0.02        0.52      0.67 o
  -3  15   3       56.01       59.27      2.36 o
  -2  15   3       46.14       41.25      0.85 o
  -1  15   3      242.13      224.24      3.06 o
   0  15   3       11.58       17.40      1.63 o
   1  15   3       70.50       62.19      1.40 o
   2  15   3       91.60       88.73      2.24 o
   3  15   3       76.15       79.40      2.34 o
   4  15   3        0.02       -0.30      0.65 o
  -5  16   3        2.18        2.14      0.90 o
  -4  16   3       21.10       23.03      3.52 o
  -3  16   3      194.87      180.55      3.45 o
  -2  16   3      460.71      438.88      5.46 o
  -1  16   3        0.88        0.84      0.23 o
   0  16   3       23.55       23.14      0.87 o
   1  16   3      152.59      138.87      2.86 o
   2  16   3       24.74       24.71      1.03 o
   3  16   3       36.81       36.42      1.63 o
   4  16   3        4.18        4.84      0.86 o
  -5  17   3        1.54        1.58      0.88 o
  -4  17   3        0.28        1.59      0.72 o
  -3  17   3       34.89       38.00      2.42 o
  -2  17   3        1.02        2.61      0.33 o
  -1  17   3      108.33      120.04      2.12 o
   0  17   3      421.76      418.57      6.49 o
   1  17   3        1.31        1.86      0.41 o
   2  17   3      170.87      175.23      3.03 o
   3  17   3       35.63       36.57      1.63 o
   4  17   3        2.86        2.08      0.81 o
  -5  18   3        0.34        0.22      0.85 o
  -4  18   3        5.53        5.64      0.96 o
  -3  18   3        9.05        9.03      0.71 o
  -2  18   3       20.02       20.90      0.64 o
  -1  18   3      257.55      244.99     10.48 o
   0  18   3      303.68      291.51      4.16 o
   1  18   3       10.12       12.06      0.72 o
   2  18   3       15.87       15.13      0.91 o
   3  18   3       13.49       13.30      1.18 o
   4  18   3        0.01        0.03      0.68 o
  -5  19   3        0.15       -1.07      1.07 o
  -4  19   3        0.90        1.64      0.75 o
  -3  19   3       21.68       19.52      0.95 o
  -2  19   3        0.56        1.52      0.37 o
  -1  19   3       41.87       41.60      1.10 o
   0  19   3        2.81        2.73      0.42 o
   1  19   3      288.14      268.00      3.63 o
   2  19   3        6.55        8.11      0.72 o
   3  19   3       55.48       52.72      1.93 o
   4  19   3        0.68        1.14      0.92 o
  -5  20   3        0.75        0.71      1.25 o
  -4  20   3        0.99        0.53      0.71 o
  -3  20   3        1.64        1.19      0.72 o
  -2  20   3       72.55       74.69      1.85 o
  -1  20   3       86.51       84.13      1.41 o
   0  20   3        0.04       -0.10      0.32 o
   1  20   3       31.74       29.52      0.95 o
   2  20   3        5.62        6.91      0.69 o
   3  20   3        8.33        8.23      1.01 o
   4  20   3        0.18       -0.06      1.27 o
  -5  21   3        0.66       -0.73      0.73 o
  -4  21   3        4.54        4.54      0.92 o
  -3  21   3        0.19        0.16      0.48 o
  -2  21   3       36.16       37.05      1.27 o
  -1  21   3        3.69        5.31      0.42 o
   0  21   3      210.04      202.20      3.18 o
   1  21   3        7.80        6.58      0.56 o
   2  21   3        3.00        2.00      0.52 o
   3  21   3       15.75       14.58      1.25 o
   4  21   3        6.55        7.50      1.95 o
  -5  22   3        1.85        2.95      1.37 o
  -4  22   3        5.94        7.91      1.24 o
  -3  22   3       65.75       65.04      2.06 o
  -2  22   3       13.43       16.34      1.13 o
  -1  22   3        0.25        0.61      0.43 o
   0  22   3      525.00      517.38      6.32 o
   1  22   3      197.96      186.82      2.83 o
   2  22   3       12.00        8.42      0.77 o
   3  22   3        0.24        0.23      0.69 o
  -5  23   3        1.49       -0.75      1.17 o
  -4  23   3       11.52       12.07      1.32 o
  -3  23   3        0.00        0.53      0.56 o
  -2  23   3        1.58        1.65      0.46 o
  -1  23   3        3.52        6.29      0.79 o
   0  23   3      223.18      215.76      3.09 o
   1  23   3       39.75       43.47      1.19 o
   2  23   3       55.25       55.35      2.67 o
   3  23   3       32.74       32.51      1.61 o
  -5  24   3        0.26       -0.43      1.22 o
  -4  24   3        3.50        4.09      0.97 o
  -3  24   3       11.20       10.99      1.00 o
  -2  24   3        0.56        0.85      0.44 o
  -1  24   3       31.56       29.00      1.07 o
   0  24   3        5.15        5.84      0.55 o
   1  24   3       63.50       60.17      1.43 o
   2  24   3       33.34       34.14      1.32 o
   3  24   3        0.81        0.60      0.71 o
  -4  25   3        1.81        2.74      0.94 o
  -3  25   3        0.09        0.01      0.69 o
  -2  25   3       28.81       27.53      1.08 o
  -1  25   3       29.64       29.97      1.11 o
   0  25   3        1.51        1.32      0.40 o
   1  25   3        1.38        1.66      0.48 o
   2  25   3       47.49       51.15      1.55 o
   3  25   3       32.06       33.20      1.71 o
  -4  26   3        2.57        1.22      0.85 o
  -3  26   3       31.78       30.90      2.42 o
  -2  26   3       13.63       16.55      1.30 o
  -1  26   3        2.03        2.65      0.64 o
   0  26   3      102.76      100.64      2.27 o
   1  26   3       26.97       29.38      1.24 o
   2  26   3        0.91        0.36      0.55 o
   3  26   3        5.57        8.27      1.08 o
  -4  27   3        0.01       -0.73      0.73 o
  -3  27   3        9.16       10.44      1.04 o
  -2  27   3        4.78        6.12      0.68 o
  -1  27   3       32.03       32.32      1.42 o
   0  27   3       35.14       34.02      1.07 o
   1  27   3        2.90        2.92      0.53 o
   2  27   3        4.28        5.97      0.77 o
   3  27   3        0.12        1.04      0.77 o
  -4  28   3        9.21       11.66      1.41 o
  -3  28   3        3.65        3.12      0.77 o
  -2  28   3        0.83        0.07      0.47 o
  -1  28   3        3.29        3.80      0.90 o
   0  28   3        2.69        3.11      0.62 o
   1  28   3        0.32       -0.05      0.44 o
   2  28   3       44.64       47.24      1.56 o
   3  28   3        0.63        0.26      0.74 o
  -4  29   3        1.04        0.62      0.91 o
  -3  29   3        0.27        0.53      0.65 o
  -2  29   3        9.17       11.37      1.09 o
  -1  29   3        1.78        2.66      0.72 o
   0  29   3       19.59       18.66      1.11 o
   1  29   3        0.38        0.34      0.48 o
   2  29   3        3.94        5.51      0.78 o
   3  29   3        0.02        0.59      1.19 o
  -4  30   3        0.40        1.24      1.38 o
  -3  30   3       37.07       37.20      1.67 o
  -2  30   3       28.36       31.71      1.58 o
  -1  30   3        6.98        6.95      1.09 o
   0  30   3       65.31       64.80      1.80 o
   1  30   3        7.07        6.35      0.70 o
   2  30   3        2.91        3.86      0.93 o
   3  30   3        4.88        2.68      1.49 o
  -4  31   3        0.00       -0.45      1.10 o
  -3  31   3        7.86        7.51      1.00 o
  -2  31   3       12.77       13.21      1.21 o
  -1  31   3       18.40       20.27      1.39 o
   0  31   3        1.96        3.07      0.64 o
   1  31   3        0.72        0.88      0.56 o
   2  31   3       15.45       19.79      1.26 o
  -3  32   3        0.19        0.20      0.69 o
  -2  32   3        4.05        5.56      0.92 o
  -1  32   3       15.63       15.21      1.25 o
   0  32   3        8.31        9.30      1.07 o
   1  32   3        3.46        2.44      0.69 o
   2  32   3        5.82        7.89      0.92 o
  -3  33   3        0.22        0.50      0.69 o
  -2  33   3       25.40       27.12      1.60 o
  -1  33   3       13.19       14.82      1.27 o
   0  33   3       10.26       11.15      1.39 o
   1  33   3        9.06       10.09      1.00 o
   2  33   3       15.98       17.54      1.23 o
  -3  34   3       17.16       13.02      2.61 o
  -2  34   3       49.36       52.41      2.97 o
  -1  34   3       14.67       15.07      1.30 o
   0  34   3        4.79        6.08      0.99 o
   1  34   3        0.10        0.14      0.64 o
   2  34   3        0.63        0.40      0.94 o
  -3  35   3        0.05       -0.38      1.61 o
  -2  35   3        0.18        0.51      0.89 o
  -1  35   3       10.84       10.53      1.17 o
   0  35   3        4.01        3.19      0.87 o
   1  35   3        0.02        0.35      0.63 o
   2  35   3        0.60       -0.44      0.91 o
  -2  36   3        3.66        1.42      0.79 o
  -1  36   3        4.40        3.36      0.88 o
   0  36   3        0.02       -0.60      0.67 o
   1  36   3        0.06       -0.62      0.62 o
  -2  37   3        0.04       -0.88      0.88 o
  -1  37   3        2.46        0.71      0.78 o
   0  37   3        0.26       -0.37      0.78 o
   1  37   3        0.72       -0.01      1.15 o
  -2  38   3        0.85       -0.93      0.93 o
  -1  38   3        0.12        0.63      0.76 o
   0  38   3        5.12        6.04      1.04 o
   1  38   3        0.90       -0.23      0.99 o
  -1  39   3        0.31       -0.56      0.95 o
   0  39   3        0.47        0.53      1.08 o
  -5   0   4        6.76        7.15      1.47 o
  -4   0   4      240.59      235.82      4.99 o
  -3   0   4      428.12      398.76      6.19 o
  -2   0   4     1831.62     1826.53     25.66 o
  -1   0   4      163.82      194.36      2.76 o
   0   0   4     2023.50     2049.03     47.06 o
   1   0   4      672.95      675.93      8.74 o
   2   0   4      287.88      272.35      4.85 o
   3   0   4        8.09        6.63      1.23 o
   4   0   4       19.93       22.96      3.00 o
  -6   1   4        0.37        2.14      1.43 o
  -5   1   4        2.41        3.59      0.95 o
  -4   1   4       13.72       13.35      0.78 o
  -3   1   4       28.61       31.64      1.10 o
  -2   1   4      665.21      681.10      7.69 o
  -1   1   4       25.02       16.22      0.39 o
   0   1   4      542.19      564.85      6.53 o
   1   1   4       45.05       49.53      0.88 o
   2   1   4      113.96      110.48      1.79 o
   3   1   4        0.22        0.15      0.53 o
   4   1   4        1.62        1.70      0.85 o
  -6   2   4        1.23        2.02      1.39 o
  -5   2   4       17.80       17.65      1.14 o
  -4   2   4        0.06       -0.38      0.38 o
  -3   2   4      143.36      140.35      1.85 o
  -2   2   4      189.57      175.68      4.59 o
  -1   2   4       45.89       43.24      0.62 o
   0   2   4      168.16      165.20      2.03 o
   1   2   4        9.05       14.98      0.51 o
   2   2   4       32.67       33.89      0.91 o
   3   2   4       15.13       16.48      0.99 o
   4   2   4        0.61       -0.26      0.73 o
  -6   3   4        0.40        0.48      1.32 o
  -5   3   4        7.12        7.05      0.84 o
  -4   3   4       28.91       32.26      1.36 o
  -3   3   4       23.98       23.47      0.67 o
  -2   3   4      286.14      290.52      3.57 o
  -1   3   4      362.65      370.18      4.00 o
   0   3   4     1354.33     1417.40     14.21 o
   1   3   4        6.61        9.84      0.48 o
   2   3   4       18.30       20.86      0.93 o
   3   3   4       29.81       30.49      1.27 o
   4   3   4        0.12       -0.73      0.73 o
  -6   4   4        4.36        3.43      1.54 o
  -5   4   4       16.62       16.57      1.13 o
  -4   4   4        9.35        8.46      1.31 o
  -3   4   4      127.66      131.03      1.92 o
  -2   4   4       20.68       13.27      0.46 o
  -1   4   4      259.49      294.91      6.15 o
   0   4   4       10.13        6.33      0.40 o
   1   4   4       84.13       74.67      1.22 o
   2   4   4      114.20      105.18      1.97 o
   3   4   4       28.35       26.67      1.32 o
   4   4   4       26.47       26.65      1.88 o
  -6   5   4        0.02        1.33      1.36 o
  -5   5   4        0.06       -0.24      0.56 o
  -4   5   4       22.17       20.48      1.06 o
  -3   5   4      187.92      186.76      2.53 o
  -2   5   4       42.52       47.15      0.73 o
  -1   5   4      426.11      394.92     10.42 o
   0   5   4      327.76      340.68      4.16 o
   1   5   4      330.79      333.77      3.79 o
   2   5   4        4.42        3.97      0.53 o
   3   5   4        8.82       10.49      0.93 o
   4   5   4        5.13        5.05      1.07 o
  -6   6   4        0.01       -0.02      1.31 o
  -5   6   4       19.29       17.00      1.39 o
  -4   6   4        1.44        0.78      0.52 o
  -3   6   4       48.65       48.91      1.34 o
  -2   6   4       56.56       62.85      0.89 o
  -1   6   4      329.06      348.37      4.62 o
   0   6   4      860.47     1008.16     17.51 o
   1   6   4      546.34      543.05      6.44 o
   2   6   4       47.60       41.82      2.65 o
   3   6   4        4.78        5.84      0.96 o
   4   6   4        2.27        1.83      0.87 o
  -6   7   4        0.79       -0.78      1.24 o
  -5   7   4        7.62        8.31      1.05 o
  -4   7   4        7.51        6.98      0.75 o
  -3   7   4       57.15       57.89      1.54 o
  -2   7   4      229.31      233.40      2.64 o
  -1   7   4     2755.03     2896.44     39.68 o
   0   7   4      139.98      141.33      2.23 o
   1   7   4        0.08        0.80      0.39 o
   2   7   4        0.53        1.44      0.61 o
   3   7   4       22.36       21.70      1.49 o
   4   7   4        0.01       -0.55      0.99 o
  -6   8   4        3.19        0.65      1.31 o
  -5   8   4        1.62        3.04      0.81 o
  -4   8   4       12.34       12.58      0.93 o
  -3   8   4      291.84      288.54      4.15 o
  -2   8   4      595.56      559.33      5.82 o
  -1   8   4        5.54        4.66      0.56 o
   0   8   4      137.53      120.16      1.97 o
   1   8   4     1255.71     1228.06     15.36 o
   2   8   4      703.51      666.80     10.33 o
   3   8   4       33.77       34.22      1.44 o
   4   8   4       16.28       12.60      1.18 o
  -6   9   4        1.14        1.42      1.38 o
  -5   9   4       14.55       13.31      1.30 o
  -4   9   4       84.11       84.87      2.24 o
  -3   9   4      489.85      475.57      6.40 o
  -2   9   4        1.05        2.18      0.35 o
  -1   9   4      223.49      219.35      3.50 o
   0   9   4      150.97      145.49      2.64 o
   1   9   4      409.19      387.39      5.42 o
   2   9   4      319.05      321.72      6.19 o
   3   9   4       91.93       92.42      2.31 o
   4   9   4        0.38        0.91      0.69 o
  -6  10   4        0.01        0.54      1.20 o
  -5  10   4        5.19        4.56      0.96 o
  -4  10   4       56.72       55.51      1.66 o
  -3  10   4        0.47        1.20      0.45 o
  -2  10   4       55.70       54.71      1.08 o
  -1  10   4       58.73       49.45      0.91 o
   0  10   4       57.08       53.71      3.42 o
   1  10   4       94.29       94.09      1.88 o
   2  10   4        0.00        1.42      1.31 o
   3  10   4       27.13       25.72      2.00 o
   4  10   4        0.06        0.26      0.65 o
  -6  11   4        0.71        0.94      1.38 o
  -5  11   4        7.12        7.28      1.09 o
  -4  11   4      270.38      265.19      4.57 o
  -3  11   4      466.88      459.25      6.24 o
  -2  11   4       81.68       79.64      1.37 o
  -1  11   4     1228.43     1234.45     14.84 o
   0  11   4      144.16      150.78      2.74 o
   1  11   4      159.83      155.08      2.64 o
   2  11   4      667.47      657.16     10.24 o
   3  11   4       85.43       84.64      2.72 o
   4  11   4        0.06       -0.31      0.64 o
  -5  12   4        0.97        0.34      1.00 o
  -4  12   4        1.79        2.82      0.77 o
  -3  12   4        8.34        9.11      0.68 o
  -2  12   4      292.31      286.99      3.63 o
  -1  12   4        7.41        6.78      0.38 o
   0  12   4      283.57      255.85      3.66 o
   1  12   4      110.61      109.42      2.08 o
   2  12   4       92.79       89.33      2.83 o
   3  12   4        0.99        1.87      0.65 o
   4  12   4        9.66       10.57      1.50 o
  -5  13   4        2.54        2.13      1.46 o
  -4  13   4        0.53        1.49      0.76 o
  -3  13   4       51.97       56.61      1.82 o
  -2  13   4      157.84      148.81      2.16 o
  -1  13   4        6.49        8.20      0.41 o
   0  13   4      121.23      111.96      1.93 o
   1  13   4       59.97       58.09      1.42 o
   2  13   4       78.51       77.46      2.33 o
   3  13   4        4.51        5.00      0.79 o
   4  13   4        1.70        1.23      0.73 o
  -5  14   4        0.07        0.13      0.76 o
  -4  14   4        6.25        7.54      0.98 o
  -3  14   4        3.75        3.22      0.52 o
  -2  14   4       40.79       40.55      0.97 o
  -1  14   4       26.68       32.09      0.75 o
   0  14   4        3.97        4.24      0.51 o
   1  14   4       60.05       64.68      1.51 o
   2  14   4        9.25       10.17      1.35 o
   3  14   4       16.99       16.79      1.18 o
   4  14   4        0.87        1.88      1.32 o
  -5  15   4        0.81        0.14      1.20 o
  -4  15   4      161.95      146.69      4.13 o
  -3  15   4        0.34        0.51      0.41 o
  -2  15   4        0.06        0.31      0.39 o
  -1  15   4      119.26      114.96      1.80 o
   0  15   4      377.34      372.48      5.13 o
   1  15   4       44.64       46.27      1.27 o
   2  15   4      135.88      137.09      4.51 o
   3  15   4       28.28       28.75      1.57 o
   4  15   4        0.00        0.71      1.27 o
  -5  16   4        0.63        0.75      0.96 o
  -4  16   4        7.09        9.01      1.09 o
  -3  16   4       54.64       60.64      1.49 o
  -2  16   4        3.57        5.11      0.46 o
  -1  16   4       63.89       58.01      1.12 o
   0  16   4       82.59       86.65      1.69 o
   1  16   4       71.93       75.05      1.69 o
   2  16   4        3.59        3.46      0.69 o
   3  16   4       19.22       17.49      1.35 o
   4  16   4        6.89        7.34      1.93 o
  -5  17   4        0.08        0.21      0.75 o
  -4  17   4       57.86       52.98      2.07 o
  -3  17   4       29.40       30.72      1.27 o
  -2  17   4      103.44      108.96      1.78 o
  -1  17   4      326.93      311.09      4.38 o
   0  17   4      317.95      304.17      4.37 o
   1  17   4       87.26       88.11      1.87 o
   2  17   4       17.94       18.67      1.22 o
   3  17   4       16.84       16.12      1.30 o
   4  17   4        0.13       -1.23      1.24 o
  -5  18   4        0.73        1.32      0.89 o
  -4  18   4       16.50       14.86      1.31 o
  -3  18   4        0.00        0.11      0.44 o
  -2  18   4       66.06       63.33      1.28 o
  -1  18   4      169.81      167.19      2.83 o
   0  18   4        0.21        0.87      0.36 o
   1  18   4       24.53       24.98      1.00 o
   2  18   4        0.63        0.83      0.65 o
   3  18   4        0.53        0.77      0.71 o
  -5  19   4       14.30       12.64      1.45 o
  -4  19   4       28.09       29.47      2.01 o
  -3  19   4       13.16       13.71      0.99 o
  -2  19   4        0.62        0.25      0.31 o
  -1  19   4      606.78      577.81      9.00 o
   0  19   4       24.07       21.25      0.86 o
   1  19   4        9.55       10.57      0.76 o
   2  19   4       93.39       89.05      2.86 o
   3  19   4       31.24       31.28      1.62 o
  -5  20   4        2.65        1.33      0.89 o
  -4  20   4       18.69       18.06      1.45 o
  -3  20   4       56.22       56.95      1.75 o
  -2  20   4        6.37        7.59      0.55 o
  -1  20   4        0.11        0.87      0.47 o
   0  20   4       88.08       80.01      1.69 o
   1  20   4      160.72      159.75      2.87 o
   2  20   4       54.83       55.88      1.85 o
   3  20   4        0.17        0.56      0.72 o
  -5  21   4        0.61        2.16      0.94 o
  -4  21   4        8.74       10.92      2.80 o
  -3  21   4        4.72        5.40      0.65 o
  -2  21   4       26.75       26.62      0.84 o
  -1  21   4      267.27      266.41      4.80 o
   0  21   4      123.75      116.89      2.20 o
   1  21   4        8.85        9.29      0.68 o
   2  21   4        0.70        0.45      0.54 o
   3  21   4        1.90        2.08      0.76 o
  -5  22   4        0.38        0.01      0.82 o
  -4  22   4        4.63        3.04      1.49 o
  -3  22   4       15.45       18.40      1.04 o
  -2  22   4       15.81       15.52      0.89 o
  -1  22   4        1.24        2.49      0.56 o
   0  22   4       17.22       17.53      0.89 o
   1  22   4       27.59       27.80      1.04 o
   2  22   4        6.67        4.66      0.77 o
   3  22   4        0.93        1.47      0.73 o
  -5  23   4        0.52       -0.29      1.31 o
  -4  23   4        1.00        2.80      0.91 o
  -3  23   4        0.42        0.35      0.50 o
  -2  23   4       41.99       41.91      1.46 o
  -1  23   4      165.84      166.03      3.65 o
   0  23   4        2.78        3.60      0.79 o
   1  23   4       21.83       21.17      0.96 o
   2  23   4        0.64        1.08      0.74 o
   3  23   4        0.00       -0.33      0.97 o
  -5  24   4        3.11        2.32      1.39 o
  -4  24   4        2.39        1.16      0.81 o
  -3  24   4        0.06        0.62      0.52 o
  -2  24   4       19.50       18.34      1.08 o
  -1  24   4        0.60        1.40      0.55 o
   0  24   4       11.90       10.41      0.85 o
   1  24   4        0.19        0.65      0.42 o
   2  24   4       15.86       19.42      1.34 o
   3  24   4        0.11        1.59      1.05 o
  -4  25   4       20.45       20.53      1.65 o
  -3  25   4       24.16       23.09      1.14 o
  -2  25   4       26.56       27.75      1.11 o
  -1  25   4      142.61      141.66      2.72 o
   0  25   4       51.53       54.92      2.49 o
   1  25   4        2.15        1.42      0.48 o
   2  25   4       75.90       71.39      2.23 o
   3  25   4       10.91       13.70      1.31 o
  -4  26   4        4.91        5.49      1.07 o
  -3  26   4        0.69        2.03      0.63 o
  -2  26   4       28.47       29.86      1.51 o
  -1  26   4        7.02        6.55      0.73 o
   0  26   4        2.34        3.20      0.90 o
   1  26   4        2.14        1.19      0.48 o
   2  26   4        5.07        4.02      0.83 o
   3  26   4        0.83        0.91      0.83 o
  -4  27   4        9.16        7.78      1.19 o
  -3  27   4       16.41       13.29      0.99 o
  -2  27   4       37.75       35.33      2.27 o
  -1  27   4       74.98       83.57      2.03 o
   0  27   4       50.00       48.23      1.57 o
   1  27   4        5.48        3.59      0.70 o
   2  27   4        0.41       -0.48      0.62 o
   3  27   4        0.33        1.60      1.37 o
  -4  28   4        1.26        1.02      0.86 o
  -3  28   4       35.53       40.32      2.64 o
  -2  28   4       56.64       54.73      1.99 o
  -1  28   4       22.34       23.24      1.21 o
   0  28   4       63.77       66.91      1.91 o
   1  28   4       75.38       76.50      2.22 o
   2  28   4        9.11        9.39      1.08 o
  -4  29   4       15.94       15.98      2.06 o
  -3  29   4       33.02       37.25      1.55 o
  -2  29   4       12.24       13.33      1.19 o
  -1  29   4        8.39        5.75      1.02 o
   0  29   4        0.32        0.69      0.56 o
   1  29   4       15.53       16.32      1.19 o
   2  29   4       19.99       25.41      2.16 o
  -4  30   4        1.81        0.62      1.18 o
  -3  30   4       16.69       15.95      1.24 o
  -2  30   4       29.73       30.16      1.63 o
  -1  30   4        1.22        1.90      0.71 o
   0  30   4        0.89        1.25      0.60 o
   1  30   4       17.40       19.20      1.30 o
   2  30   4        4.06        2.77      1.13 o
  -4  31   4        2.25        2.12      1.41 o
  -3  31   4        1.25        1.55      0.66 o
  -2  31   4        9.97       10.75      1.74 o
  -1  31   4       13.25       11.08      1.19 o
   0  31   4        1.80        1.00      0.61 o
   1  31   4        1.49        0.34      0.67 o
   2  31   4        8.82        8.71      1.47 o
  -3  32   4        2.67        2.90      1.12 o
  -2  32   4        1.24        0.80      0.76 o
  -1  32   4        0.28        0.64      0.91 o
   0  32   4        0.78        0.07      0.59 o
   1  32   4       37.18       38.21      1.69 o
   2  32   4        0.07        1.61      1.42 o
  -3  33   4        0.66        0.59      0.86 o
  -2  33   4        0.52       -0.64      0.64 o
  -1  33   4       25.23       26.03      1.70 o
   0  33   4        0.14        0.46      0.60 o
   1  33   4        3.06        3.96      1.10 o
   2  33   4        0.64        0.38      1.25 o
  -3  34   4        0.03       -0.78      1.00 o
  -2  34   4        0.01       -0.65      0.65 o
  -1  34   4        0.04        0.98      0.76 o
   0  34   4        1.44        0.90      1.00 o
   1  34   4        0.25        1.32      0.72 o
  -3  35   4        0.86       -0.33      1.59 o
  -2  35   4        1.36        1.18      1.56 o
  -1  35   4       14.25       11.85      1.25 o
   0  35   4        2.28        0.85      0.82 o
   1  35   4        0.64        1.41      0.74 o
  -2  36   4        1.77        1.57      0.83 o
  -1  36   4        0.28        0.84      0.82 o
   0  36   4        1.13        0.85      0.96 o
   1  36   4       14.18       14.43      1.40 o
  -2  37   4        1.89        0.01      1.05 o
  -1  37   4        0.01       -0.68      0.68 o
   0  37   4        0.51        0.86      1.21 o
  -2  38   4        0.00       -0.95      0.95 o
  -1  38   4        0.14       -0.67      0.93 o
   0  38   4        2.01        1.68      1.15 o
  -6   1   5        0.22        0.52      0.94 o
  -5   1   5        3.43        2.47      0.91 o
  -4   1   5       57.70       56.19      4.62 o
  -3   1   5        2.01        3.27      0.48 o
  -2   1   5       50.72       46.10      2.00 o
  -1   1   5       10.60       20.19      0.62 o
   0   1   5      329.08      357.68      4.03 o
   1   1   5       37.72       31.16      0.84 o
   2   1   5        5.12        5.23      0.59 o
   3   1   5       55.90       53.30      1.85 o
  -6   2   5       10.47       12.67      1.47 o
  -5   2   5        0.17       -0.12      0.80 o
  -4   2   5        1.54        3.08      0.61 o
  -3   2   5      300.67      300.50      3.89 o
  -2   2   5     1404.35     1394.56     14.01 o
  -1   2   5      209.75      195.19      2.32 o
   0   2   5      385.86      337.71      3.54 o
   1   2   5      267.32      255.35      2.91 o
   2   2   5        1.09        1.41      0.46 o
   3   2   5       17.02       13.57      1.14 o
  -6   3   5        0.09       -1.25      1.25 o
  -5   3   5        7.60        8.86      1.23 o
  -4   3   5      140.85      142.75      2.87 o
  -3   3   5       60.03       53.85      1.87 o
  -2   3   5      221.34      235.58      3.19 o
  -1   3   5     1046.12     1060.95     10.71 o
   0   3   5      776.80      815.30      7.82 o
   1   3   5      121.40      130.32      1.89 o
   2   3   5       24.09       29.32      1.11 o
   3   3   5       52.37       45.99      1.73 o
  -6   4   5        1.28        2.03      1.47 o
  -5   4   5        0.82        2.48      0.99 o
  -4   4   5       16.64       19.65      1.07 o
  -3   4   5       16.73       16.55      0.93 o
  -2   4   5        8.30       10.50      0.47 o
  -1   4   5      359.64      385.48      3.56 o
   0   4   5      120.36      113.00      1.37 o
   1   4   5        0.00        0.22      0.30 o
   2   4   5      147.72      139.71      2.49 o
   3   4   5        0.23        0.89      0.78 o
  -6   5   5        2.60       -1.16      1.16 o
  -5   5   5       70.58       67.75      4.94 o
  -4   5   5      146.88      144.17      2.94 o
  -3   5   5      127.00      120.53      1.97 o
  -2   5   5       97.07      100.68      1.49 o
  -1   5   5      265.68      255.07      2.66 o
   0   5   5       55.48       59.51      0.88 o
   1   5   5        5.02        4.15      0.48 o
   2   5   5       47.59       48.12      1.34 o
   3   5   5       21.59       21.52      1.33 o
  -6   6   5        1.50        3.05      1.52 o
  -5   6   5       27.01       24.39      2.39 o
  -4   6   5       24.44       28.85      1.39 o
  -3   6   5      423.36      414.55      5.71 o
  -2   6   5      426.78      415.12      4.61 o
  -1   6   5        9.37       13.92      0.46 o
   0   6   5      159.88      159.52      1.86 o
   1   6   5     1574.01     1502.78     16.70 o
   2   6   5       95.83      102.97      2.31 o
   3   6   5        0.03        0.63      0.61 o
  -6   7   5        2.13        1.76      1.43 o
  -5   7   5        4.44        4.44      1.05 o
  -4   7   5       14.98       13.08      0.95 o
  -3   7   5       18.47       19.69      1.43 o
  -2   7   5       53.83       57.78      1.05 o
  -1   7   5      448.84      417.89      8.54 o
   0   7   5      260.59      244.74      2.86 o
   1   7   5      228.64      216.85      3.16 o
   2   7   5       24.30       26.19      1.23 o
   3   7   5       17.32       17.94      1.35 o
  -6   8   5        1.62        1.88      1.42 o
  -5   8   5        2.24        1.77      0.69 o
  -4   8   5        0.17       -0.23      0.51 o
  -3   8   5        7.10        7.66      0.64 o
  -2   8   5       36.09       33.76      0.86 o
  -1   8   5        8.07       16.28      0.69 o
   0   8   5       43.19       45.17      1.10 o
   1   8   5        6.77        4.61      0.59 o
   2   8   5      104.32      103.14      3.16 o
   3   8   5        0.15        0.14      0.58 o
  -6   9   5        0.18       -0.43      1.27 o
  -5   9   5        5.76        5.79      0.96 o
  -4   9   5       29.21       32.00      2.18 o
  -3   9   5       30.64       31.68      1.07 o
  -2   9   5        0.77        1.56      0.32 o
  -1   9   5      132.73      114.99      2.21 o
   0   9   5      383.95      365.75      4.35 o
   1   9   5       51.40       59.34      2.17 o
   2   9   5       14.11       15.50      1.93 o
   3   9   5        4.64        5.15      0.80 o
  -6  10   5        0.01       -0.72      1.26 o
  -5  10   5       24.49       26.46      3.86 o
  -4  10   5       37.33       33.50      1.33 o
  -3  10   5       52.69       48.74      1.31 o
  -2  10   5      145.98      141.17      2.11 o
  -1  10   5      695.14      695.51     10.10 o
   0  10   5       40.37       35.27      0.93 o
   1  10   5      404.91      391.73      5.63 o
   2  10   5       56.67       56.71      1.86 o
   3  10   5        0.11       -0.35      0.59 o
  -6  11   5        0.33       -1.13      1.13 o
  -5  11   5        0.30       -0.69      0.69 o
  -4  11   5       82.72       83.09      2.54 o
  -3  11   5        2.86        2.92      0.52 o
  -2  11   5       20.13       22.34      0.78 o
  -1  11   5      369.52      371.29      5.72 o
   0  11   5      199.99      197.06      4.02 o
   1  11   5      160.93      148.17      3.19 o
   2  11   5        4.66        5.45      0.80 o
   3  11   5       35.83       36.93      1.86 o
  -6  12   5        0.01       -1.08      1.28 o
  -5  12   5        0.20       -0.36      0.75 o
  -4  12   5        0.57        1.05      0.59 o
  -3  12   5       45.57       46.42      1.29 o
  -2  12   5       52.26       54.15      1.58 o
  -1  12   5        7.33        6.55      0.59 o
   0  12   5      180.03      173.01      8.15 o
   1  12   5      212.91      202.16      3.37 o
   2  12   5       49.64       46.58      1.75 o
   3  12   5        0.10        0.44      0.60 o
  -5  13   5       11.04       11.16      1.75 o
  -4  13   5        7.17        8.08      0.86 o
  -3  13   5        6.42        6.02      0.61 o
  -2  13   5      361.03      355.97      4.47 o
  -1  13   5      259.39      228.76      7.28 o
   0  13   5      300.54      306.17      4.90 o
   1  13   5       73.34       78.57      1.83 o
   2  13   5       20.37       23.18      1.77 o
   3  13   5       20.35       18.76      1.29 o
  -5  14   5        3.65        4.08      1.76 o
  -4  14   5       43.53       40.73      1.80 o
  -3  14   5        0.99        0.20      0.43 o
  -2  14   5      847.98      821.80      9.44 o
  -1  14   5      165.01      144.22      2.42 o
   0  14   5      493.43      480.43      6.52 o
   1  14   5      920.08      900.51     11.75 o
   2  14   5      273.13      264.23      5.02 o
   3  14   5        0.26        0.39      0.60 o
  -5  15   5       10.99        9.76      1.25 o
  -4  15   5       64.91       62.07      2.20 o
  -3  15   5        5.27        6.23      0.64 o
  -2  15   5        1.52        2.96      0.44 o
  -1  15   5       16.08       16.91      0.80 o
   0  15   5        0.78        0.71      0.36 o
   1  15   5        0.03        1.89      0.63 o
   2  15   5       13.09       19.71      1.31 o
   3  15   5        0.19       -0.06      0.58 o
  -5  16   5        2.79        1.93      0.89 o
  -4  16   5        0.30        0.29      1.16 o
  -3  16   5       10.37       10.63      0.77 o
  -2  16   5        0.67        0.43      0.35 o
  -1  16   5       34.47       35.04      1.14 o
   0  16   5      180.64      185.41      3.00 o
   1  16   5      223.78      226.23      3.71 o
   2  16   5       53.21       55.96      1.92 o
   3  16   5        1.42        1.61      0.66 o
  -5  17   5       15.90       13.87      1.42 o
  -4  17   5        3.63        2.49      0.82 o
  -3  17   5       27.07       26.86      1.08 o
  -2  17   5      188.84      180.46      2.64 o
  -1  17   5       89.09       78.72      2.04 o
   0  17   5       22.52       19.41      1.19 o
   1  17   5       23.74       21.87      1.24 o
   2  17   5        0.72        0.63      0.59 o
   3  17   5       14.59       16.04      1.60 o
  -5  18   5        4.93        5.34      1.04 o
  -4  18   5       11.11       12.10      1.23 o
  -3  18   5       20.32       23.93      1.02 o
  -2  18   5      286.26      285.21      3.79 o
  -1  18   5       82.89       78.47      2.40 o
   0  18   5        1.18        0.00      0.43 o
   1  18   5       30.92       33.28      1.20 o
   2  18   5       25.27       25.20      1.40 o
   3  18   5        6.52        8.29      1.08 o
  -5  19   5       17.23       14.87      2.27 o
  -4  19   5        0.44        1.21      1.50 o
  -3  19   5        3.07        3.69      0.66 o
  -2  19   5       18.27       22.20      0.84 o
  -1  19   5       72.03       81.94      2.12 o
   0  19   5       44.88       39.88      1.51 o
   1  19   5       14.37       15.03      0.98 o
   2  19   5       24.51       21.27      1.40 o
   3  19   5        2.22        2.30      0.83 o
  -5  20   5        0.49        0.68      0.85 o
  -4  20   5        2.93        0.84      0.81 o
  -3  20   5        0.02        0.04      0.50 o
  -2  20   5       23.85       23.72      0.87 o
  -1  20   5        3.64        2.40      0.60 o
   0  20   5        8.18       11.60      1.14 o
   1  20   5        4.27        3.28      0.58 o
   2  20   5        2.69        2.19      0.68 o
   3  20   5        0.51        0.12      0.67 o
  -5  21   5        6.83        6.19      1.19 o
  -4  21   5        4.89        4.98      1.59 o
  -3  21   5       22.76       23.37      2.02 o
  -2  21   5       25.73       28.29      0.94 o
  -1  21   5        7.61       10.37      0.93 o
   0  21   5       63.62       64.42      1.99 o
   1  21   5       51.71       47.83      1.46 o
   2  21   5        0.14       -0.56      0.56 o
   3  21   5        4.47        3.40      0.89 o
  -5  22   5       14.78       11.60      1.42 o
  -4  22   5        0.93        1.72      0.81 o
  -3  22   5      116.90      119.87      2.82 o
  -2  22   5       91.65       97.06      1.78 o
  -1  22   5      117.11      104.44      2.57 o
   0  22   5       60.43       63.56      2.05 o
   1  22   5       73.43       68.73      2.25 o
   2  22   5       27.14       27.36      1.99 o
   3  22   5        0.08       -0.48      0.77 o
  -5  23   5        5.88        4.59      1.10 o
  -4  23   5       37.96       38.80      1.95 o
  -3  23   5       21.55       22.81      1.30 o
  -2  23   5        0.16        1.19      0.41 o
  -1  23   5       31.86       29.32      1.54 o
   0  23   5        0.66        1.35      0.68 o
   1  23   5        2.03        1.54      0.61 o
   2  23   5        0.31        0.43      0.60 o
   3  23   5        5.73        4.17      1.06 o
  -5  24   5        1.31        3.02      1.52 o
  -4  24   5       20.71       24.92      2.33 o
  -3  24   5       36.40       34.08      1.46 o
  -2  24   5       23.22       24.85      1.10 o
  -1  24   5       90.75       85.77      2.35 o
   0  24   5        1.69        3.21      0.72 o
   1  24   5        1.86        1.22      1.09 o
   2  24   5        2.03        1.69      0.72 o
   3  24   5        1.00        1.60      1.40 o
  -4  25   5       25.50       29.24      1.74 o
  -3  25   5       41.54       43.40      1.55 o
  -2  25   5        5.06        4.51      0.96 o
  -1  25   5        3.27        4.66      1.46 o
   0  25   5       60.67       54.66      1.94 o
   1  25   5        0.03        0.71      0.59 o
   2  25   5        8.87       11.45      3.32 o
  -4  26   5        2.33        3.57      0.98 o
  -3  26   5        0.05        1.00      0.61 o
  -2  26   5       80.47       80.43      2.95 o
  -1  26   5       29.67       26.71      1.61 o
   0  26   5        9.61       10.39      0.94 o
   1  26   5       35.11       32.62      1.48 o
   2  26   5        2.66        2.92      1.74 o
  -4  27   5        0.34       -0.29      0.76 o
  -3  27   5        7.08        7.01      0.83 o
  -2  27   5       16.95       15.86      1.30 o
  -1  27   5        3.66        3.73      0.79 o
   0  27   5       23.19       21.78      1.30 o
   1  27   5        0.37        0.17      0.62 o
   2  27   5        1.19        2.84      1.16 o
  -4  28   5        8.74        8.17      1.25 o
  -3  28   5        3.65        2.98      0.70 o
  -2  28   5        1.19        0.96      0.75 o
  -1  28   5        2.80        1.61      0.63 o
   0  28   5        3.28        3.56      0.72 o
   1  28   5        8.96       10.81      1.10 o
   2  28   5        2.40        4.06      1.14 o
  -4  29   5        0.01        1.08      0.88 o
  -3  29   5        4.45        4.91      1.20 o
  -2  29   5        7.63        5.72      0.93 o
  -1  29   5        0.02       -0.18      0.53 o
   0  29   5        0.02       -0.54      0.54 o
   1  29   5       11.23       10.65      1.08 o
   2  29   5        0.51        0.07      1.11 o
  -4  30   5        0.53       -0.39      1.15 o
  -3  30   5        1.53        1.58      0.83 o
  -2  30   5       58.20       55.49      4.38 o
  -1  30   5       14.23       14.91      1.19 o
   0  30   5       16.21       19.91      1.29 o
   1  30   5       24.24       23.16      1.59 o
   2  30   5       11.89       12.25      2.28 o
  -4  31   5        0.27        2.56      1.36 o
  -3  31   5        3.82        3.19      1.12 o
  -2  31   5        0.87        2.26      0.84 o
  -1  31   5        4.09        4.18      0.95 o
   0  31   5       29.59       25.05      1.46 o
   1  31   5        4.76        3.26      1.03 o
  -3  32   5        2.96        2.14      0.91 o
  -2  32   5        1.86        1.19      0.80 o
  -1  32   5        5.62        4.69      0.98 o
   0  32   5        0.07        0.62      0.66 o
   1  32   5        0.00        0.40      0.71 o
  -3  33   5        1.84        3.01      0.96 o
  -2  33   5        0.71        0.87      0.84 o
  -1  33   5       11.08        8.12      1.18 o
   0  33   5       21.75       19.59      1.36 o
   1  33   5        4.19        3.34      0.88 o
  -3  34   5        0.50        1.11      1.43 o
  -2  34   5        1.88        0.73      0.81 o
  -1  34   5        0.04       -0.07      0.75 o
   0  34   5       28.25       31.56      1.70 o
   1  34   5       17.84       21.52      1.70 o
  -3  35   5        0.42       -0.26      1.12 o
  -2  35   5        0.06       -0.14      0.77 o
  -1  35   5        0.59        0.24      0.81 o
   0  35   5        0.02        0.89      0.70 o
  -2  36   5        0.21        0.37      1.65 o
  -1  36   5        2.35        1.92      1.13 o
   0  36   5        0.10       -0.10      1.14 o
  -2  37   5        0.60        0.31      1.13 o
  -1  37   5        0.08        0.35      1.50 o
   0  37   5        6.86        6.29      1.43 o
  -6   0   6       11.45        8.61      1.96 o
  -5   0   6       72.29       77.40      4.03 o
  -4   0   6       20.82       24.69      2.47 o
  -3   0   6      212.73      213.34      5.03 o
  -2   0   6       29.03       22.38      1.35 o
  -1   0   6       40.81       33.47      1.19 o
   0   0   6       50.09       38.09      1.34 o
   1   0   6      922.72      894.02     11.63 o
   2   0   6      121.35      115.83      3.74 o
   3   0   6        0.82        2.67      1.16 o
  -6   1   6        2.77        2.31      1.12 o
  -5   1   6        1.81        2.94      1.10 o
  -4   1   6       67.07       62.36      3.53 o
  -3   1   6      294.37      289.68      4.50 o
  -2   1   6       23.32       20.53      1.11 o
  -1   1   6      207.41      198.23      2.38 o
   0   1   6     1027.19      997.33      9.58 o
   1   1   6        2.56        1.87      0.38 o
   2   1   6       46.83       44.62      1.59 o
   3   1   6       27.56       25.26      1.58 o
  -6   2   6        5.13        3.19      1.15 o
  -5   2   6       25.14       24.43      1.81 o
  -4   2   6        0.12        1.54      1.03 o
  -3   2   6       22.34       20.52      1.10 o
  -2   2   6        0.09        0.11      0.16 o
  -1   2   6       11.92       12.63      0.49 o
   0   2   6      265.71      242.49      2.79 o
   1   2   6       76.33       72.35      1.21 o
   2   2   6       24.95       22.58      1.12 o
   3   2   6        1.40        1.02      0.75 o
  -6   3   6        0.28       -0.38      0.96 o
  -5   3   6        0.21        0.49      0.98 o
  -4   3   6       83.11       82.31      4.06 o
  -3   3   6      293.77      286.23      4.45 o
  -2   3   6       11.32       11.10      0.62 o
  -1   3   6      889.78      852.32      7.18 o
   0   3   6      272.06      264.15      2.77 o
   1   3   6        2.61        3.52      0.46 o
   2   3   6       16.69       14.24      0.93 o
   3   3   6       47.06       48.46      2.73 o
  -6   4   6        1.52        2.62      1.10 o
  -5   4   6       23.01       23.50      4.90 o
  -4   4   6       27.24       28.37      1.74 o
  -3   4   6       41.74       39.97      1.15 o
  -2   4   6      208.07      187.74      2.98 o
  -1   4   6       13.00       13.30      0.52 o
   0   4   6      119.28      115.14      1.49 o
   1   4   6        0.71        1.37      0.55 o
   2   4   6       72.19       74.16      1.77 o
   3   4   6        9.83       10.64      1.62 o
  -6   5   6        2.17        2.79      1.44 o
  -5   5   6        0.46       -1.04      1.36 o
  -4   5   6       26.18       27.72      3.22 o
  -3   5   6       58.31       59.23      1.64 o
  -2   5   6       57.64       56.12      1.32 o
  -1   5   6       10.54       12.88      0.58 o
   0   5   6      922.14      873.67      7.89 o
   1   5   6       27.45       26.56      0.98 o
   2   5   6       72.24       66.81      1.69 o
   3   5   6       63.37       67.16      2.56 o
  -6   6   6        5.38        4.73      1.74 o
  -5   6   6        1.85        1.91      1.00 o
  -4   6   6        1.52        2.41      1.02 o
  -3   6   6        0.04        0.02      0.43 o
  -2   6   6        1.66        1.16      0.30 o
  -1   6   6       48.32       49.77      1.91 o
   0   6   6       66.89       69.83      1.07 o
   1   6   6       23.12       23.18      0.94 o
   2   6   6        0.26        0.41      0.55 o
   3   6   6        2.72        5.48      1.81 o
  -6   7   6        0.00       -1.13      1.13 o
  -5   7   6        0.30        1.31      0.95 o
  -4   7   6        1.83        1.05      1.06 o
  -3   7   6       44.92       47.54      1.30 o
  -2   7   6       17.41       20.51      0.70 o
  -1   7   6        0.04       -0.05      0.23 o
   0   7   6       54.19       48.50      0.98 o
   1   7   6       27.65       35.51      1.80 o
   2   7   6       42.50       38.66      1.86 o
   3   7   6       33.75       32.57      1.57 o
  -6   8   6        6.29        6.17      1.77 o
  -5   8   6       20.85       20.77      1.71 o
  -4   8   6       11.12       10.71      0.91 o
  -3   8   6       52.62       50.86      1.36 o
  -2   8   6      920.66      884.44     10.11 o
  -1   8   6      156.92      164.33      3.12 o
   0   8   6      140.21      134.53      1.88 o
   1   8   6        9.40       13.60      0.91 o
   2   8   6      108.16       99.17      2.36 o
   3   8   6        6.78        7.58      1.01 o
  -6   9   6        0.02       -1.09      1.33 o
  -5   9   6        0.01        1.35      1.05 o
  -4   9   6        4.20        3.50      0.68 o
  -3   9   6      274.98      273.33      4.14 o
  -2   9   6        1.71        4.40      0.46 o
  -1   9   6      345.75      316.35      5.29 o
   0   9   6      866.09      798.55     10.36 o
   1   9   6      221.17      203.32      3.46 o
   2   9   6        2.90        3.15      0.76 o
   3   9   6       76.98       84.39      2.41 o
  -6  10   6        1.35        1.51      1.38 o
  -5  10   6        0.64        0.05      0.99 o
  -4  10   6       52.52       48.41      1.86 o
  -3  10   6      106.30      103.37      2.08 o
  -2  10   6       58.82       53.44      1.21 o
  -1  10   6       28.89       30.10      1.01 o
   0  10   6       22.88       26.76      2.06 o
   1  10   6       96.40       87.65      2.01 o
   2  10   6        0.31       -0.28      0.69 o
   3  10   6        3.98        3.90      0.83 o
  -6  11   6        0.70       -0.38      1.32 o
  -5  11   6        3.00        3.83      1.48 o
  -4  11   6        0.81        1.67      0.61 o
  -3  11   6        7.38        7.74      0.88 o
  -2  11   6       43.16       45.77      1.20 o
  -1  11   6      211.89      209.63      3.30 o
   0  11   6      736.91      702.32      9.26 o
   1  11   6      189.54      195.32      3.40 o
   2  11   6        0.46        1.06      0.73 o
   3  11   6       14.59       16.57      1.27 o
  -6  12   6        2.78        3.89      1.63 o
  -5  12   6        6.31        6.80      1.68 o
  -4  12   6        0.01        0.21      0.50 o
  -3  12   6      196.21      194.24      3.95 o
  -2  12   6      261.03      243.48      3.35 o
  -1  12   6      147.22      135.91      2.41 o
   0  12   6       88.93       77.57      2.14 o
   1  12   6      117.79      120.98      2.46 o
   2  12   6       31.11       33.26      1.59 o
   3  12   6        1.55        1.59      0.73 o
  -5  13   6        0.11        1.02      1.33 o
  -4  13   6        2.20        1.28      0.57 o
  -3  13   6      145.48      146.19      2.66 o
  -2  13   6        2.31        1.44      0.38 o
  -1  13   6        5.41        7.24      0.78 o
   0  13   6       20.15       14.58      1.07 o
   1  13   6       25.82       26.68      1.78 o
   2  13   6        1.30        0.03      1.01 o
   3  13   6       14.77       17.31      1.29 o
  -5  14   6        0.01       -0.93      1.59 o
  -4  14   6        0.55        0.02      0.51 o
  -3  14   6       13.67       14.31      1.06 o
  -2  14   6        5.12        9.89      0.66 o
  -1  14   6       85.09       68.10      1.58 o
   0  14   6       23.71       23.20      1.77 o
   1  14   6        0.28        0.22      0.44 o
   2  14   6        2.87        3.29      0.76 o
   3  14   6        0.43        1.83      0.70 o
  -5  15   6        4.81        3.73      1.65 o
  -4  15   6        1.80        1.71      0.60 o
  -3  15   6        1.11        2.22      0.47 o
  -2  15   6       70.85       64.27      1.38 o
  -1  15   6        9.76       12.06      0.96 o
   0  15   6        0.38        1.22      0.55 o
   1  15   6       10.04       12.99      1.67 o
   2  15   6        0.24        0.36      0.64 o
   3  15   6        6.02        7.92      0.99 o
  -5  16   6       21.49       19.53      1.59 o
  -4  16   6        5.98        7.22      0.80 o
  -3  16   6      199.59      197.62      2.96 o
  -2  16   6      193.90      206.99      3.00 o
  -1  16   6      125.24      127.87      2.88 o
   0  16   6       20.10       19.94      1.27 o
   1  16   6      140.78      143.74      2.79 o
   2  16   6       41.38       38.84      1.69 o
   3  16   6        0.10        0.10      1.56 o
  -5  17   6        0.69        1.96      0.91 o
  -4  17   6       49.33       49.81      2.82 o
  -3  17   6        6.12        9.06      0.69 o
  -2  17   6        2.46        4.24      0.50 o
  -1  17   6       72.90       75.63      2.09 o
   0  17   6      422.24      393.75      6.86 o
   1  17   6        1.38        2.32      0.72 o
   2  17   6        7.92        9.49      1.35 o
   3  17   6        4.85        6.02      1.17 o
  -5  18   6       17.00       14.02      1.43 o
  -4  18   6       29.10       28.78      1.48 o
  -3  18   6       11.01       12.69      0.97 o
  -2  18   6        2.40        3.70      0.48 o
  -1  18   6       51.58       49.87      1.69 o
   0  18   6       68.70       76.13      2.27 o
   1  18   6        0.00       -0.10      0.59 o
   2  18   6        0.05       -0.44      0.58 o
   3  18   6        1.91        2.22      2.30 o
  -5  19   6        1.48        3.66      1.03 o
  -4  19   6       26.18       29.93      1.47 o
  -3  19   6       45.02       48.28      1.27 o
  -2  19   6       16.04       19.11      0.88 o
  -1  19   6      172.47      180.52      3.77 o
   0  19   6      138.60      139.81      3.30 o
   1  19   6       98.69       97.27      2.80 o
   2  19   6       23.95       24.43      1.48 o
   3  19   6        4.10        3.34      1.24 o
  -5  20   6       31.52       28.99      3.66 o
  -4  20   6       15.04       16.14      1.25 o
  -3  20   6       27.19       26.87      1.00 o
  -2  20   6      140.48      134.99      2.32 o
  -1  20   6        0.06       -0.25      0.50 o
   0  20   6      165.35      155.37      3.89 o
   1  20   6       96.87      100.80      2.87 o
   2  20   6        5.44        5.35      1.23 o
   3  20   6        3.24        2.02      1.56 o
  -5  21   6        3.44        3.67      1.35 o
  -4  21   6        0.93        1.61      0.73 o
  -3  21   6       11.13       14.70      0.86 o
  -2  21   6        3.32        2.83      0.58 o
  -1  21   6       35.55       35.47      1.67 o
   0  21   6        6.04        7.20      0.92 o
   1  21   6        1.64        1.34      0.72 o
   2  21   6       13.55       17.59      1.86 o
  -5  22   6        0.84       -0.71      0.87 o
  -4  22   6        3.86        4.52      0.89 o
  -3  22   6        0.52        1.47      0.64 o
  -2  22   6        0.98        0.90      0.49 o
  -1  22   6       10.99       13.83      1.16 o
   0  22   6        2.40        3.45      0.80 o
   1  22   6        1.49        2.08      0.77 o
   2  22   6        0.24        1.03      0.98 o
  -5  23   6        1.58        1.35      1.00 o
  -4  23   6        3.72        2.66      0.81 o
  -3  23   6        4.13        5.63      0.81 o
  -2  23   6       25.85       25.53      1.19 o
  -1  23   6       73.66       76.21      2.32 o
   0  23   6        6.40        9.12      1.03 o
   1  23   6        3.85        3.14      0.99 o
   2  23   6       14.74       19.56      1.96 o
  -5  24   6        2.90        4.33      1.52 o
  -4  24   6        0.64        1.00      0.74 o
  -3  24   6       51.53       53.72      1.86 o
  -2  24   6       33.05       36.13      1.36 o
  -1  24   6        5.31        3.66      1.20 o
   0  24   6       10.99       10.36      1.10 o
   1  24   6       22.63       22.54      1.94 o
   2  24   6        7.38        7.04      1.38 o
  -4  25   6        1.92        2.08      0.78 o
  -3  25   6       25.27       26.11      2.10 o
  -2  25   6        6.34        7.94      0.88 o
  -1  25   6       26.36       26.25      2.03 o
   0  25   6        5.50        5.75      0.96 o
   1  25   6       14.14       11.91      1.24 o
   2  25   6        0.12        1.18      1.05 o
  -4  26   6        1.55       -0.20      1.10 o
  -3  26   6        6.42        7.25      0.91 o
  -2  26   6        5.21        4.30      0.70 o
  -1  26   6       11.38       13.58      1.26 o
   0  26   6        8.97        6.34      1.00 o
   1  26   6        1.59        1.45      0.79 o
   2  26   6        1.36        2.88      1.53 o
  -4  27   6       13.40       14.34      1.28 o
  -3  27   6        6.62        8.27      1.31 o
  -2  27   6       14.01       15.40      1.08 o
  -1  27   6       89.69       84.00      2.57 o
   0  27   6       27.92       31.65      1.79 o
   1  27   6        0.33        0.28      0.72 o
   2  27   6        4.11        6.44      1.88 o
  -4  28   6        0.72        1.68      0.79 o
  -3  28   6        3.98        2.59      0.89 o
  -2  28   6        1.78        0.93      0.91 o
  -1  28   6        5.66        6.58      1.00 o
   0  28   6        0.59        0.77      0.73 o
   1  28   6        9.51       12.69      1.31 o
   2  28   6        5.03        2.98      1.60 o
  -4  29   6        0.04        0.28      1.81 o
  -3  29   6        0.25       -0.21      0.77 o
  -2  29   6       29.08       25.14      2.06 o
  -1  29   6       13.48       16.41      1.40 o
   0  29   6       13.86       13.38      1.18 o
   1  29   6        3.64        2.79      0.93 o
  -4  30   6        0.02       -0.99      0.99 o
  -3  30   6        0.27        1.00      0.88 o
  -2  30   6        8.56        7.17      1.12 o
  -1  30   6        1.53        1.64      0.75 o
   0  30   6        0.98        3.17      0.83 o
   1  30   6       10.54       10.41      1.28 o
  -3  31   6       10.45       10.26      1.24 o
  -2  31   6        1.59        3.33      0.95 o
  -1  31   6        5.48        5.08      0.87 o
   0  31   6       29.67       29.84      2.28 o
   1  31   6       12.85       13.56      1.71 o
  -3  32   6        4.12        3.26      1.00 o
  -2  32   6        1.72        2.19      0.88 o
  -1  32   6        5.77        4.96      0.87 o
   0  32   6        6.49        8.33      1.05 o
   1  32   6        0.30       -0.94      1.41 o
  -3  33   6        1.04        2.84      1.40 o
  -2  33   6        1.24        0.56      0.85 o
  -1  33   6        0.09       -0.78      0.78 o
   0  33   6        8.60       10.61      1.14 o
  -3  34   6        0.48        0.47      1.23 o
  -2  34   6        0.07       -0.41      0.79 o
  -1  34   6        0.33        0.37      0.83 o
   0  34   6        1.53        1.66      0.91 o
  -2  35   6        1.57        0.93      1.24 o
  -1  35   6        1.56        1.65      1.23 o
   0  35   6        2.49        1.92      0.96 o
  -2  36   6        2.52        2.59      1.30 o
  -1  36   6        0.23        1.06      1.19 o
  -6   1   7        4.03        2.37      1.33 o
  -5   1   7        3.57        2.91      1.19 o
  -4   1   7       30.29       31.62      1.44 o
  -3   1   7       76.32       74.04      1.92 o
  -2   1   7       28.48       25.89      0.98 o
  -1   1   7      580.86      556.02      5.69 o
   0   1   7       55.28       58.07      1.12 o
   1   1   7        0.31       -0.25      0.35 o
   2   1   7        3.17        2.90      0.78 o
   3   1   7        2.39        1.58      0.77 o
  -6   2   7        0.01       -1.02      1.02 o
  -5   2   7        5.78        5.14      1.32 o
  -4   2   7       38.53       41.61      1.51 o
  -3   2   7       11.33       10.68      0.91 o
  -2   2   7      242.34      234.95      5.23 o
  -1   2   7      585.57      563.69      5.78 o
   0   2   7       39.10       38.35      0.84 o
   1   2   7      159.29      151.54      2.57 o
   2   2   7      187.95      185.36      3.70 o
   3   2   7       18.15       18.08      1.61 o
  -6   3   7        3.46        0.25      1.06 o
  -5   3   7       16.44       17.06      2.14 o
  -4   3   7       49.76       49.06      1.64 o
  -3   3   7       47.29       45.45      2.63 o
  -2   3   7       15.14       15.33      0.85 o
  -1   3   7     1102.26     1043.99     10.09 o
   0   3   7       43.13       38.31      0.88 o
   1   3   7       90.52       81.19      1.76 o
   2   3   7       11.94       15.38      1.66 o
   3   3   7       33.39       33.17      2.14 o
  -6   4   7        0.02       -1.04      1.04 o
  -5   4   7        0.40       -0.88      1.03 o
  -4   4   7        0.01       -0.08      0.68 o
  -3   4   7       79.04       74.97      1.90 o
  -2   4   7        6.11        6.91      0.63 o
  -1   4   7      105.87      100.33      1.55 o
   0   4   7        2.51        2.12      0.61 o
   1   4   7        5.43        4.57      0.60 o
   2   4   7        0.36       -0.04      0.52 o
   3   4   7        3.38        2.97      1.67 o
  -6   5   7        6.20        5.57      1.34 o
  -5   5   7        8.60        8.94      1.46 o
  -4   5   7      101.05      105.79      2.80 o
  -3   5   7       54.17       50.47      1.56 o
  -2   5   7      132.04      126.94      1.93 o
  -1   5   7      407.52      379.43      4.12 o
   0   5   7     1080.80     1034.54      9.34 o
   1   5   7       75.31       75.81      2.98 o
   2   5   7       26.74       33.17      1.49 o
   3   5   7        0.54        1.16      0.87 o
  -6   6   7        4.37        4.02      1.27 o
  -5   6   7        0.03       -1.00      1.00 o
  -4   6   7       85.37       79.99      2.44 o
  -3   6   7        6.24        5.72      0.71 o
  -2   6   7      299.56      279.42      3.47 o
  -1   6   7      763.16      707.42      7.08 o
   0   6   7       33.34       34.38      0.94 o
   1   6   7      227.15      215.40      3.63 o
   2   6   7       62.31       62.55      2.50 o
   3   6   7       15.60       16.97      1.62 o
  -6   7   7        0.01       -1.11      1.11 o
  -5   7   7        9.32       11.21      2.73 o
  -4   7   7      145.79      146.21      3.41 o
  -3   7   7       20.97       20.53      1.15 o
  -2   7   7        1.99        3.14      0.44 o
  -1   7   7       60.38       58.18      1.37 o
   0   7   7       17.74       17.98      0.93 o
   1   7   7        0.08        0.22      0.54 o
   2   7   7       22.77       26.68      1.46 o
   3   7   7        0.06        0.26      0.81 o
  -6   8   7        0.27        0.80      1.52 o
  -5   8   7       15.04       13.20      1.61 o
  -4   8   7       26.54       28.61      1.64 o
  -3   8   7        5.69        4.44      0.80 o
  -2   8   7      113.04      107.80      1.76 o
  -1   8   7       51.50       46.64      1.31 o
   0   8   7       34.21       25.80      1.88 o
   1   8   7        0.82        0.82      0.58 o
   2   8   7        3.11        2.40      0.69 o
   3   8   7       15.10       18.51      2.54 o
  -6   9   7        1.97        2.18      1.47 o
  -5   9   7        0.04        0.08      1.12 o
  -4   9   7       47.38       44.46      3.00 o
  -3   9   7       58.42       52.80      1.43 o
  -2   9   7        3.37        1.74      0.42 o
  -1   9   7        0.54        0.93      0.42 o
   0   9   7        1.41        2.91      0.65 o
   1   9   7       68.92       70.68      2.08 o
   2   9   7        0.72        1.27      0.67 o
   3   9   7        6.70        6.35      1.72 o
  -6  10   7        0.08       -0.16      1.21 o
  -5  10   7        0.26        0.25      1.59 o
  -4  10   7        0.41        0.62      0.81 o
  -3  10   7        0.59        1.86      0.50 o
  -2  10   7        7.39       11.36      0.68 o
  -1  10   7       69.34       61.68      1.54 o
   0  10   7        1.53        0.85      0.53 o
   1  10   7      107.41      101.03      2.58 o
   2  10   7      104.23      114.88      2.69 o
   3  10   7       13.46       12.97      1.57 o
  -6  11   7        0.52        1.11      1.44 o
  -5  11   7        3.15        4.81      1.30 o
  -4  11   7       86.51       91.44      2.63 o
  -3  11   7       33.94       36.61      1.10 o
  -2  11   7       40.63       44.58      1.16 o
  -1  11   7      141.64      126.80      2.40 o
   0  11   7       59.75       61.35      1.97 o
   1  11   7        4.25        4.38      0.99 o
   2  11   7       37.95       38.61      1.63 o
   3  11   7        1.27        3.40      1.85 o
  -5  12   7        2.64        3.56      1.17 o
  -4  12   7       30.91       29.23      1.64 o
  -3  12   7        2.13        2.86      0.49 o
  -2  12   7        2.77        3.51      0.74 o
  -1  12   7       56.14       46.52      1.35 o
   0  12   7       50.54       42.59      1.66 o
   1  12   7        0.15       -0.11      0.63 o
   2  12   7        0.35        0.77      0.71 o
   3  12   7        0.23        2.00      0.94 o
  -5  13   7       13.06       15.02      2.24 o
  -4  13   7       10.06       13.06      0.97 o
  -3  13   7      135.07      131.07      2.26 o
  -2  13   7       44.26       39.76      1.44 o
  -1  13   7       21.60       20.82      1.28 o
   0  13   7       34.91       40.79      2.58 o
   1  13   7        5.14        4.16      1.01 o
   2  13   7        6.74        7.56      1.32 o
   3  13   7       20.77       20.93      2.74 o
  -5  14   7       17.41       19.83      2.40 o
  -4  14   7        3.35        4.42      0.72 o
  -3  14   7       43.67       44.08      1.23 o
  -2  14   7      109.52      107.26      1.95 o
  -1  14   7      164.74      161.49      3.49 o
   0  14   7       29.95       29.44      1.87 o
   1  14   7       66.24       70.48      2.76 o
   2  14   7       83.52       82.50      6.33 o
  -5  15   7        1.62       -1.27      1.30 o
  -4  15   7        1.44        1.64      0.60 o
  -3  15   7       85.79       86.96      2.04 o
  -2  15   7        9.34       11.16      0.74 o
  -1  15   7      237.24      218.54      5.32 o
   0  15   7       26.44       32.26      1.49 o
   1  15   7       27.77       26.91      1.87 o
   2  15   7        6.37        7.12      1.41 o
  -5  16   7        1.50       -0.67      1.35 o
  -4  16   7        1.57        1.16      0.61 o
  -3  16   7        0.97        1.96      0.50 o
  -2  16   7       29.91       27.37      1.02 o
  -1  16   7        7.43        6.96      1.06 o
   0  16   7       11.01       12.44      1.14 o
   1  16   7        7.25        8.83      1.31 o
   2  16   7       14.31       16.06      1.80 o
  -5  17   7        0.01       -1.11      1.14 o
  -4  17   7       17.51       20.73      1.91 o
  -3  17   7       59.22       56.19      1.43 o
  -2  17   7        5.28        5.22      0.69 o
  -1  17   7        9.32       12.35      1.26 o
   0  17   7      158.22      144.36      3.47 o
   1  17   7        0.74        1.30      1.45 o
   2  17   7        0.70        0.88      1.03 o
  -5  18   7        0.01       -1.18      1.18 o
  -4  18   7        0.02        0.28      0.62 o
  -3  18   7        0.00        0.52      0.44 o
  -2  18   7       79.65       81.15      1.69 o
  -1  18   7       37.25       39.84      1.63 o
   0  18   7       16.11       16.41      1.31 o
   1  18   7       35.34       37.33      2.27 o
   2  18   7       26.50       23.51      2.50 o
  -5  19   7        1.73        0.59      1.37 o
  -4  19   7       11.81       12.07      1.16 o
  -3  19   7       29.49       28.92      1.19 o
  -2  19   7        0.05        0.77      0.61 o
  -1  19   7       43.07       40.06      1.67 o
   0  19   7       41.09       40.99      1.75 o
   1  19   7       27.40       31.88      2.37 o
   2  19   7        0.29        0.69      0.97 o
  -5  20   7        1.31        1.55      1.34 o
  -4  20   7        8.61        9.12      1.06 o
  -3  20   7        4.14        3.00      0.59 o
  -2  20   7       12.28       12.26      0.93 o
  -1  20   7        2.81        3.01      0.85 o
   0  20   7        0.55        3.08      0.78 o
   1  20   7        0.40        0.22      0.79 o
   2  20   7        2.26        2.80      1.79 o
  -5  21   7        0.11       -1.08      1.28 o
  -4  21   7       44.86       41.34      1.72 o
  -3  21   7       28.87       32.32      1.16 o
  -2  21   7       17.21       18.37      1.13 o
  -1  21   7        5.77        7.42      0.95 o
   0  21   7       50.62       45.83      1.95 o
   1  21   7        1.38        2.39      1.53 o
   2  21   7        0.14        0.54      0.98 o
  -5  22   7        4.34        3.37      1.04 o
  -4  22   7        0.16        0.59      0.72 o
  -3  22   7        0.16        0.70      0.51 o
  -2  22   7      164.20      159.99      3.12 o
  -1  22   7      125.52      120.52      3.14 o
   0  22   7        5.36        5.83      1.01 o
   1  22   7       41.35       46.49      2.46 o
   2  22   7       21.75       19.70      2.67 o
  -5  23   7        4.34        4.69      1.65 o
  -4  23   7        1.78        1.64      0.98 o
  -3  23   7        0.48       -0.34      0.47 o
  -2  23   7        2.74        3.11      0.67 o
  -1  23   7       38.74       38.98      1.79 o
   0  23   7       84.99       76.96      2.72 o
   1  23   7        8.91        9.27      1.46 o
   2  23   7        0.02       -0.21      1.22 o
  -4  24   7        1.66        1.60      0.78 o
  -3  24   7        1.38        1.57      0.90 o
  -2  24   7       12.93       13.41      1.52 o
  -1  24   7       18.63       20.03      2.14 o
   0  24   7        0.69        1.79      0.79 o
   1  24   7       18.48       18.81      1.92 o
   2  24   7        0.20       -0.31      1.30 o
  -4  25   7        2.48        2.32      0.82 o
  -3  25   7        9.51        8.95      1.38 o
  -2  25   7       64.39       64.24      2.71 o
  -1  25   7       72.23       75.31      2.89 o
   0  25   7       92.29       88.89      3.32 o
   1  25   7        2.49        2.11      0.92 o
  -4  26   7        1.43        1.24      0.80 o
  -3  26   7        1.84        1.93      1.13 o
  -2  26   7        2.87        3.53      0.71 o
  -1  26   7       23.39       24.04      1.66 o
   0  26   7       24.09       26.59      1.83 o
   1  26   7       13.36       14.12      1.45 o
  -4  27   7        0.55        0.03      0.74 o
  -3  27   7       23.30       21.35      1.91 o
  -2  27   7        3.05        2.56      0.83 o
  -1  27   7       10.72       13.36      1.35 o
   0  27   7        0.03        0.47      0.78 o
   1  27   7        1.32        1.31      0.90 o
  -4  28   7        0.91        0.22      1.00 o
  -3  28   7        1.19        0.52      0.93 o
  -2  28   7       17.90       16.78      1.20 o
  -1  28   7        0.74        1.28      1.21 o
   0  28   7        1.01        0.38      0.78 o
   1  28   7        2.62        2.33      1.10 o
  -4  29   7        2.02        2.51      2.03 o
  -3  29   7        0.94        1.16      0.98 o
  -2  29   7        0.75       -0.18      0.59 o
  -1  29   7        7.94        8.07      1.14 o
   0  29   7        1.23        0.66      0.82 o
   1  29   7        3.46        2.88      1.19 o
  -3  30   7        1.83       -0.21      0.83 o
  -2  30   7        3.02        3.19      1.13 o
  -1  30   7        4.39        6.12      1.08 o
   0  30   7        4.23        2.09      1.02 o
   1  30   7        2.37        0.20      1.04 o
  -3  31   7        8.48        7.64      1.21 o
  -2  31   7        1.01        0.93      0.87 o
  -1  31   7        0.89        0.93      0.76 o
   0  31   7        1.59        1.62      0.80 o
  -3  32   7        0.52       -0.51      1.27 o
  -2  32   7        0.01       -0.68      0.83 o
  -1  32   7        0.17        0.88      0.76 o
   0  32   7        0.67        0.29      0.89 o
  -3  33   7        1.33        3.03      2.19 o
  -2  33   7        2.32        1.76      2.88 o
  -1  33   7        5.18        3.71      1.95 o
   0  33   7        3.29        4.05      1.10 o
  -2  34   7        6.71        6.12      1.60 o
  -1  34   7       14.99       16.52      1.59 o
  -6   0   8        0.14        0.02      1.77 o
  -5   0   8       60.36       59.09      3.73 o
  -4   0   8       66.73       67.71      2.83 o
  -3   0   8      117.26      125.19      3.80 o
  -2   0   8     1529.92     1468.90     25.99 o
  -1   0   8     1027.54     1007.96     15.24 o
   0   0   8       20.89       20.88      0.93 o
   1   0   8      149.85      167.24      4.64 o
   2   0   8       70.85       70.70     10.75 o
  -6   1   8        5.05        2.49      1.24 o
  -5   1   8        3.80        3.57      1.40 o
  -4   1   8       14.48       17.21      1.21 o
  -3   1   8       67.07       68.74      2.13 o
  -2   1   8        0.01        2.43      0.86 o
  -1   1   8      131.31      129.15      2.62 o
   0   1   8      208.88      199.96      2.42 o
   1   1   8       45.32       41.93      1.35 o
   2   1   8        0.44        0.95      0.75 o
  -6   2   8        0.22       -0.70      1.18 o
  -5   2   8        1.28        0.74      1.24 o
  -4   2   8        0.33        0.28      0.74 o
  -3   2   8       12.29       12.82      1.04 o
  -2   2   8      244.34      237.14      3.58 o
  -1   2   8       37.28       34.68      1.05 o
   0   2   8       10.28        8.01      0.66 o
   1   2   8       14.70       14.47      0.94 o
   2   2   8        7.22        7.02      0.97 o
  -6   3   8        0.62        0.37      1.17 o
  -5   3   8        5.65        6.86      1.44 o
  -4   3   8        4.84        4.65      0.84 o
  -3   3   8       68.89       66.32      1.87 o
  -2   3   8      265.56      255.76      3.78 o
  -1   3   8        0.06       -0.39      0.39 o
   0   3   8      187.57      179.34      2.59 o
   1   3   8       40.65       40.47      1.42 o
   2   3   8        3.51        4.12      0.85 o
  -6   4   8        0.01        0.80      1.19 o
  -5   4   8       57.44       58.15      2.76 o
  -4   4   8       39.31       39.39      1.57 o
  -3   4   8        1.37        0.51      0.64 o
  -2   4   8      335.47      327.74      5.15 o
  -1   4   8      112.81      110.79      1.97 o
   0   4   8        0.03       -0.33      0.33 o
   1   4   8      101.36       94.94      2.02 o
   2   4   8       46.83       48.50      2.17 o
  -6   5   8        1.75        1.73      1.24 o
  -5   5   8        1.09        3.08      1.37 o
  -4   5   8        0.31        0.52      0.66 o
  -3   5   8        8.26        9.13      0.90 o
  -2   5   8       29.12       30.72      1.23 o
  -1   5   8        0.24        0.16      0.32 o
   0   5   8       11.88       12.86      0.81 o
   1   5   8       27.02       29.43      1.43 o
   2   5   8       53.38       61.89      2.40 o
  -6   6   8        0.52        0.45      1.24 o
  -5   6   8       11.70       12.08      1.70 o
  -4   6   8        0.13        0.87      0.81 o
  -3   6   8        0.90       -0.07      0.58 o
  -2   6   8       19.11       20.25      1.50 o
  -1   6   8        3.57        2.89      0.40 o
   0   6   8        0.27       -0.36      0.73 o
   1   6   8       26.67       23.98      1.55 o
   2   6   8       10.91       12.52      1.12 o
  -6   7   8        0.10       -0.11      2.38 o
  -5   7   8        8.66        8.55      1.49 o
  -4   7   8       14.81       14.58      1.35 o
  -3   7   8       61.29       59.83      1.98 o
  -2   7   8       64.43       67.95      1.63 o
  -1   7   8       58.83       57.50      1.17 o
   0   7   8       52.38       53.44      1.87 o
   1   7   8       31.24       33.16      2.02 o
   2   7   8       22.08       24.15      1.47 o
  -6   8   8        3.13        3.13      2.47 o
  -5   8   8       39.07       36.27      2.27 o
  -4   8   8       11.71       13.60      1.32 o
  -3   8   8        8.83        8.82      1.08 o
  -2   8   8      413.85      400.27      5.84 o
  -1   8   8      225.93      216.62      3.22 o
   0   8   8        0.06        0.37      0.52 o
   1   8   8       99.81      101.02      5.34 o
   2   8   8       77.39       72.59      2.59 o
  -6   9   8        2.65        1.04      1.55 o
  -5   9   8        2.23        2.11      1.28 o
  -4   9   8        0.88        0.50      0.84 o
  -3   9   8        1.24        1.77      0.64 o
  -2   9   8        6.47        6.58      0.64 o
  -1   9   8       15.11       15.74      0.96 o
   0   9   8      107.43      107.87      3.38 o
   1   9   8        5.07        2.55      1.04 o
   2   9   8       18.21       20.75      1.95 o
  -5  10   8        2.87        2.46      1.24 o
  -4  10   8        7.03        7.36      1.43 o
  -3  10   8       25.11       29.53      1.39 o
  -2  10   8       25.11       21.52      1.09 o
  -1  10   8       75.30       74.69      1.81 o
   0  10   8        8.28        9.43      1.04 o
   1  10   8        6.84        7.24      1.24 o
   2  10   8        6.07        7.40      1.19 o
  -5  11   8        2.71        1.91      1.21 o
  -4  11   8       34.60       34.14      2.49 o
  -3  11   8       59.24       56.09      1.67 o
  -2  11   8        8.25        9.48      0.76 o
  -1  11   8       33.09       34.38      1.94 o
   0  11   8      128.86      119.05      3.05 o
   1  11   8       68.03       72.32      2.88 o
   2  11   8        2.11        1.90      1.12 o
  -5  12   8       17.14       19.32      1.86 o
  -4  12   8       20.99       23.39      1.63 o
  -3  12   8        0.09        0.51      0.58 o
  -2  12   8       78.24       71.84      1.61 o
  -1  12   8       24.41       24.06      1.46 o
   0  12   8       27.82       25.34      1.67 o
   1  12   8       17.84       19.93      1.84 o
   2  12   8        7.92        6.91      1.56 o
  -5  13   8        0.02       -0.23      1.13 o
  -4  13   8        1.90        3.52      0.97 o
  -3  13   8        4.96        5.77      0.84 o
  -2  13   8        3.71        6.18      0.63 o
  -1  13   8       29.25       25.07      1.44 o
   0  13   8      133.37      128.21      3.24 o
   1  13   8       22.99       29.47      2.22 o
   2  13   8        8.47        8.41      1.21 o
  -5  14   8        1.09       -1.02      1.02 o
  -4  14   8        0.00        0.19      0.77 o
  -3  14   8        5.64        6.43      0.67 o
  -2  14   8       20.56       17.38      0.94 o
  -1  14   8       29.68       29.90      1.52 o
   0  14   8        0.04        1.18      0.68 o
   1  14   8        2.28        4.33      1.10 o
   2  14   8        0.20        1.18      0.82 o
  -5  15   8        4.25        3.29      1.56 o
  -4  15   8        8.42       10.63      1.64 o
  -3  15   8        0.25        0.62      0.51 o
  -2  15   8        1.72        3.77      0.64 o
  -1  15   8       16.87       14.62      1.22 o
   0  15   8       51.57       46.97      2.55 o
   1  15   8      113.87      113.47      4.60 o
   2  15   8        0.06        0.07      0.96 o
  -5  16   8       14.93       13.03      2.19 o
  -4  16   8       14.63       17.15      2.15 o
  -3  16   8        9.17        8.65      0.76 o
  -2  16   8       70.91       74.29      1.68 o
  -1  16   8       23.78       19.63      1.38 o
   0  16   8        0.28        0.85      0.71 o
   1  16   8       35.46       34.89      2.30 o
   2  16   8       10.85        9.86      2.12 o
  -5  17   8        3.36        4.29      1.72 o
  -4  17   8        4.55        2.97      1.43 o
  -3  17   8      111.80      105.75      2.10 o
  -2  17   8       26.19       26.16      1.29 o
  -1  17   8        2.16        4.42      0.83 o
   0  17   8       68.26       64.37      2.31 o
   1  17   8       29.25       27.95      5.35 o
   2  17   8        8.11       12.92      2.34 o
  -5  18   8        0.01       -0.72      1.19 o
  -4  18   8        9.40        9.45      1.20 o
  -3  18   8       13.90       15.44      0.95 o
  -2  18   8        5.31        5.18      0.73 o
  -1  18   8       44.57       42.66      3.31 o
   0  18   8       25.00       27.93      1.78 o
   1  18   8        0.37        0.10      0.91 o
   2  18   8        1.17       -0.34      1.25 o
  -5  19   8        0.52        1.07      1.35 o
  -4  19   8        3.43        2.90      0.92 o
  -3  19   8       15.32       15.32      1.02 o
  -2  19   8       35.67       36.02      1.46 o
  -1  19   8       51.74       45.33      2.30 o
   0  19   8       58.33       63.95      2.36 o
   1  19   8       41.87       41.62      3.07 o
   2  19   8        0.28       -0.49      1.15 o
  -5  20   8        0.45       -0.07      1.36 o
  -4  20   8       16.73       15.44      1.14 o
  -3  20   8       24.91       24.08      1.13 o
  -2  20   8       96.30       91.33      2.26 o
  -1  20   8      155.20      147.99      3.65 o
   0  20   8       29.91       26.28      1.80 o
   1  20   8       25.72       30.80      2.18 o
  -5  21   8        0.01       -1.20      1.26 o
  -4  21   8        4.95        4.59      0.92 o
  -3  21   8       25.47       26.56      1.20 o
  -2  21   8       28.24       30.44      1.63 o
  -1  21   8        1.14        2.02      0.80 o
   0  21   8       11.67       12.45      1.35 o
   1  21   8        1.49        0.27      1.05 o
  -5  22   8        1.21       -1.16      1.29 o
  -4  22   8        0.73        0.43      0.76 o
  -3  22   8        4.64        5.14      0.86 o
  -2  22   8       14.90       19.64      1.52 o
  -1  22   8       64.72       63.80      2.29 o
   0  22   8        0.20        0.83      0.87 o
   1  22   8        2.51        0.50      0.98 o
  -4  23   8        2.13        1.59      0.79 o
  -3  23   8       12.55       13.91      1.08 o
  -2  23   8       19.47       23.00      1.41 o
  -1  23   8        1.37        0.54      0.76 o
   0  23   8        0.14       -0.70      0.70 o
   1  23   8       12.26       12.53      2.43 o
  -4  24   8        6.13        4.37      0.93 o
  -3  24   8        0.09        0.97      0.62 o
  -2  24   8       26.79       27.53      1.50 o
  -1  24   8       26.52       26.29      1.80 o
   0  24   8        5.87        5.04      1.10 o
   1  24   8        3.96        6.90      1.43 o
  -4  25   8        3.62        4.95      1.20 o
  -3  25   8        1.02        0.57      0.72 o
  -2  25   8        5.83        7.44      0.93 o
  -1  25   8        1.66        2.12      0.85 o
   0  25   8       19.75       21.40      1.72 o
   1  25   8        8.85        9.00      1.98 o
  -4  26   8        0.00       -0.67      0.67 o
  -3  26   8        0.07       -0.65      0.65 o
  -2  26   8        0.01        0.18      0.58 o
  -1  26   8        5.81        5.73      1.05 o
   0  26   8        0.27        0.48      0.83 o
   1  26   8        3.53        0.91      1.40 o
  -4  27   8        2.43        0.73      1.03 o
  -3  27   8        1.06       -0.39      1.60 o
  -2  27   8        4.00        3.44      0.80 o
  -1  27   8        0.48        0.25      0.81 o
   0  27   8        2.03        0.66      0.93 o
  -4  28   8        3.78        4.74      2.47 o
  -3  28   8        7.74        6.29      1.61 o
  -2  28   8       47.51       45.96      1.80 o
  -1  28   8       38.39       38.32      4.08 o
   0  28   8        1.84        0.88      1.08 o
  -3  29   8        0.01       -0.51      0.97 o
  -2  29   8        2.02        1.02      0.74 o
  -1  29   8        0.67        0.62      0.80 o
   0  29   8        0.63        0.06      1.88 o
  -3  30   8       14.64       10.87      2.90 o
  -2  30   8       16.05       13.36      1.37 o
  -1  30   8        5.53        6.66      1.71 o
   0  30   8        4.24        3.60      1.12 o
  -3  31   8        1.06        0.09      1.76 o
  -2  31   8        1.13        1.65      1.81 o
  -1  31   8        2.39        3.00      1.44 o
  -2  32   8        0.19        0.05      1.86 o
  -1  32   8        0.04       -0.05      0.91 o
  -6   1   9        1.93       -0.01      1.35 o
  -5   1   9        5.40        4.98      1.46 o
  -4   1   9        0.08        0.08      0.70 o
  -3   1   9       14.41       16.61      1.22 o
  -2   1   9       55.05       55.29      1.36 o
  -1   1   9        0.00        0.00      0.37 o
   0   1   9       46.39       47.36      1.23 o
   2   1   9        0.17        0.86      1.45 o
  -6   2   9       15.50       11.19      1.88 o
  -5   2   9        8.95       11.00      1.87 o
  -4   2   9       21.29       21.05      1.38 o
  -3   2   9        3.55        2.68      0.78 o
  -2   2   9       33.05       31.41      1.23 o
  -1   2   9      121.26      123.49      2.70 o
   0   2   9        2.65        3.57      0.59 o
   1   2   9        7.71        7.67      1.37 o
   2   2   9       34.29       36.16      2.68 o
  -6   3   9        8.50        7.30      1.62 o
  -5   3   9        3.01        1.97      1.36 o
  -4   3   9        6.53        6.30      0.93 o
  -3   3   9      148.53      142.94      3.05 o
  -2   3   9      346.24      320.45      4.80 o
  -1   3   9       26.71       26.02      0.97 o
   0   3   9      100.10       99.64      2.31 o
   1   3   9       58.12       60.64      2.14 o
   2   3   9        0.81        2.41      1.20 o
  -6   4   9        1.35       -0.19      1.25 o
  -5   4   9        0.49       -0.36      1.78 o
  -4   4   9       17.39       18.21      1.34 o
  -3   4   9       31.32       33.51      2.60 o
  -2   4   9       55.15       56.43      1.56 o
  -1   4   9        0.38        0.44      0.39 o
   0   4   9        2.28        2.59      0.82 o
   1   4   9        8.42        8.71      1.12 o
   2   4   9        0.07        1.83      1.15 o
  -6   5   9        0.16        0.85      1.30 o
  -5   5   9        3.11        1.10      1.27 o
  -4   5   9       16.88       19.79      1.36 o
  -3   5   9      208.13      202.58      3.88 o
  -2   5   9      126.57      124.85      2.42 o
  -1   5   9        0.61        1.40      0.46 o
   0   5   9       99.67      101.82      3.53 o
   1   5   9       61.17       57.59      2.16 o
   2   5   9        2.46        4.24      1.36 o
  -5   6   9       13.43       12.22      2.51 o
  -4   6   9       15.38       16.60      1.69 o
  -3   6   9      146.58      142.23      4.69 o
  -2   6   9        8.57        9.42      0.80 o
  -1   6   9      179.24      172.83      2.62 o
   0   6   9       59.76       59.01      2.13 o
   1   6   9       35.89       35.25      2.33 o
   2   6   9       41.85       49.77      3.79 o
  -5   7   9       12.03        9.47      1.68 o
  -4   7   9        0.38       -0.13      0.86 o
  -3   7   9       45.16       43.27      1.68 o
  -2   7   9       28.98       27.33      1.16 o
  -1   7   9       71.02       69.67      1.63 o
   0   7   9       45.94       40.52      1.81 o
   1   7   9       28.92       27.99      1.81 o
   2   7   9        0.02        1.39      1.17 o
  -5   8   9        0.03       -0.81      1.18 o
  -4   8   9        0.94        0.40      0.90 o
  -3   8   9       40.93       41.51      1.56 o
  -2   8   9       14.20       13.65      1.02 o
  -1   8   9        3.07        4.35      0.68 o
   0   8   9       18.34       19.03      1.45 o
   1   8   9        5.64        4.28      0.96 o
   2   8   9       44.82       48.61      5.71 o
  -5   9   9        0.00       -0.04      1.24 o
  -4   9   9        6.29        7.57      1.20 o
  -3   9   9       59.22       68.67      2.01 o
  -2   9   9        5.18        3.56      0.72 o
  -1   9   9       75.65       72.54      2.29 o
   0   9   9       74.73       68.90      2.36 o
   1   9   9        2.60        2.18      1.01 o
   2   9   9        2.87        4.00      1.68 o
  -5  10   9        5.26        7.26      1.53 o
  -4  10   9        5.13        6.42      1.17 o
  -3  10   9       20.85       20.73      1.30 o
  -2  10   9       41.95       40.77      1.46 o
  -1  10   9       43.91       42.60      1.52 o
   0  10   9       64.90       68.40      2.34 o
   1  10   9        7.80       13.32      2.17 o
   2  10   9        0.74        1.58      1.52 o
  -5  11   9        2.53        2.36      1.36 o
  -4  11   9        5.44        6.44      1.14 o
  -3  11   9       79.20       79.16      2.14 o
  -2  11   9       14.45       12.84      1.01 o
  -1  11   9       14.25       15.45      1.41 o
   0  11   9       30.21       29.55      1.79 o
   1  11   9      105.57      108.73      3.85 o
   2  11   9        4.35        4.53      1.84 o
  -5  12   9        1.49       -0.30      2.26 o
  -4  12   9        5.08        5.79      1.14 o
  -3  12   9       13.93       14.41      1.12 o
  -2  12   9        0.51        0.69      0.58 o
  -1  12   9        5.69        6.78      0.82 o
   0  12   9        1.57        1.10      0.75 o
   1  12   9       27.75       27.37      2.74 o
   2  12   9        1.66        2.11      1.56 o
  -5  13   9        0.00       -1.18      1.18 o
  -4  13   9       50.73       53.26      2.21 o
  -3  13   9       36.49       41.65      1.73 o
  -2  13   9        1.83        1.93      0.69 o
  -1  13   9       63.22       61.08      2.21 o
   0  13   9      116.92      123.64      3.90 o
   1  13   9        2.82        1.83      1.59 o
  -5  14   9        0.11       -0.77      1.17 o
  -4  14   9        1.51        2.58      1.27 o
  -3  14   9        0.00       -0.59      0.59 o
  -2  14   9      174.83      168.45      3.54 o
  -1  14   9      211.24      202.61      4.44 o
   0  14   9        8.60        9.50      1.18 o
   1  14   9        0.02       -0.22      0.94 o
  -5  15   9        1.44        0.36      1.43 o
  -4  15   9        3.38        3.51      1.23 o
  -3  15   9       23.02       21.78      1.36 o
  -2  15   9       70.78       67.26      1.97 o
  -1  15   9        0.00        2.23      0.79 o
   0  15   9       19.69       22.59      1.68 o
   1  15   9       17.73       16.91      1.87 o
  -5  16   9        0.86       -0.06      2.16 o
  -4  16   9       14.04       13.63      1.45 o
  -3  16   9       17.05       21.29      2.25 o
  -2  16   9       60.67       59.79      1.86 o
  -1  16   9       32.03       27.74      1.75 o
   0  16   9        0.29        0.87      0.75 o
   1  16   9        3.89        2.14      1.13 o
  -5  17   9        0.00       -1.35      1.35 o
  -4  17   9       14.26       14.83      1.45 o
  -3  17   9       43.84       44.70      1.94 o
  -2  17   9        8.30        9.38      0.95 o
  -1  17   9        3.04        1.74      0.78 o
   0  17   9       40.47       42.70      2.08 o
   1  17   9        1.55        0.49      0.92 o
  -5  18   9        6.07        2.94      1.66 o
  -4  18   9        6.82        6.96      1.17 o
  -3  18   9       13.05       14.84      1.17 o
  -2  18   9        5.08        4.14      0.76 o
  -1  18   9       33.49       32.37      2.18 o
   0  18   9       29.79       29.95      1.97 o
   1  18   9        0.57        0.28      0.94 o
  -5  19   9        0.33        2.69      1.66 o
  -4  19   9        0.03       -0.83      0.83 o
  -3  19   9       12.80       12.91      1.24 o
  -2  19   9       22.19       24.20      1.42 o
  -1  19   9       29.23       28.59      1.83 o
   0  19   9       36.33       37.30      2.08 o
   1  19   9        1.37        1.38      1.98 o
  -5  20   9        0.01        0.50      1.57 o
  -4  20   9        0.44       -0.32      0.84 o
  -3  20   9        1.20        1.53      0.84 o
  -2  20   9       10.16        9.87      1.00 o
  -1  20   9       14.51       15.89      1.45 o
   0  20   9        4.99        5.56      1.09 o
   1  20   9        0.63        2.20      1.41 o
  -4  21   9        0.00        0.41      1.26 o
  -3  21   9       16.69       20.12      1.33 o
  -2  21   9        3.41        4.72      0.79 o
  -1  21   9        6.73        8.03      1.16 o
   0  21   9       53.51       53.32      3.05 o
   1  21   9        8.08        8.54      2.06 o
  -4  22   9        2.36        4.46      1.02 o
  -3  22   9        1.71        0.90      0.65 o
  -2  22   9        2.34        1.62      0.70 o
  -1  22   9       11.74        9.10      1.23 o
   0  22   9       31.87       30.39      2.03 o
   1  22   9        9.34        8.39      2.02 o
  -4  23   9        1.53        1.71      1.17 o
  -3  23   9       39.33       39.60      1.95 o
  -2  23   9       14.66       13.43      1.46 o
  -1  23   9        0.75        1.18      0.84 o
   0  23   9        4.81        4.54      1.09 o
  -4  24   9        0.50       -0.15      1.05 o
  -3  24   9        2.28        3.36      0.80 o
  -2  24   9        5.69        5.28      0.90 o
  -1  24   9        0.32        0.27      0.78 o
   0  24   9        0.12        0.51      0.88 o
  -4  25   9        5.57        9.44      2.81 o
  -3  25   9       33.98       34.32      1.70 o
  -2  25   9       25.28       24.65      1.65 o
  -1  25   9        8.02        8.31      1.24 o
   0  25   9       25.99       28.60      2.06 o
  -4  26   9        0.72        1.00      1.88 o
  -3  26   9        3.38        4.76      0.88 o
  -2  26   9        2.67        1.42      0.74 o
  -1  26   9        0.08        0.77      0.80 o
   0  26   9        0.44        0.01      1.28 o
  -3  27   9        0.02        1.13      0.72 o
  -2  27   9        5.59        4.47      1.16 o
  -1  27   9        0.80        0.68      0.87 o
   0  27   9       11.89       12.13      1.84 o
  -3  28   9        2.31        1.77      1.19 o
  -2  28   9        1.04        1.16      0.74 o
  -1  28   9        0.36       -0.44      0.88 o
  -3  29   9        1.58        0.07      1.89 o
  -2  29   9        0.10        1.05      0.89 o
  -1  29   9        1.07        0.91      1.14 o
  -2  30   9       13.88       14.08      1.51 o
  -5   0  10        0.17        0.19      1.86 o
  -4   0  10       22.32       20.35      2.03 o
  -3   0  10       33.55       32.77      2.67 o
  -2   0  10       18.38       20.02      1.45 o
  -1   0  10      124.76      118.89      3.05 o
   0   0  10      139.24      141.61      5.41 o
  -5   1  10        3.68        3.84      1.47 o
  -4   1  10       17.29       20.34      1.44 o
  -3   1  10       26.71       27.60      1.56 o
  -2   1  10       15.38       16.28      0.93 o
  -1   1  10        0.36        0.90      0.48 o
   0   1  10       71.06       73.30      2.09 o
  -5   2  10        0.42        0.20      1.29 o
  -4   2  10        1.39        0.41      0.78 o
  -3   2  10       12.41       10.11      1.15 o
  -2   2  10        0.44        0.46      0.54 o
  -1   2  10       26.66       27.33      1.08 o
   0   2  10        1.40        1.08      0.68 o
  -5   3  10        1.07        1.73      1.40 o
  -4   3  10        2.31        1.79      0.82 o
  -3   3  10       29.47       29.11      1.62 o
  -2   3  10        0.02        0.11      0.50 o
  -1   3  10        3.01        3.56      0.62 o
   0   3  10       25.37       25.75      1.66 o
  -5   4  10        0.67        1.64      2.75 o
  -4   4  10        4.31        5.00      0.98 o
  -3   4  10       37.20       36.62      1.65 o
  -2   4  10       71.37       69.78      1.81 o
  -1   4  10       74.24       73.90      1.64 o
   0   4  10       94.68      103.37      2.89 o
  -5   5  10        1.94        1.72      1.33 o
  -4   5  10       16.29       13.93      1.26 o
  -3   5  10       58.97       57.96      1.94 o
  -2   5  10       23.23       27.72      1.29 o
  -1   5  10        2.01        1.96      0.53 o
   0   5  10       62.57       59.20      2.17 o
  -5   6  10        0.00       -1.24      1.24 o
  -4   6  10        1.68        1.24      1.21 o
  -3   6  10        0.19        1.44      0.73 o
  -2   6  10        5.97        6.14      0.77 o
  -1   6  10       29.49       32.79      1.22 o
   0   6  10        0.59        0.53      0.74 o
   1   6  10        5.14        4.71      1.60 o
  -5   7  10        0.00       -1.23      1.23 o
  -4   7  10        0.45        0.96      1.32 o
  -3   7  10        1.03        1.07      0.75 o
  -2   7  10        1.96        1.61      0.60 o
  -1   7  10        0.94        2.05      0.80 o
   0   7  10       16.93       16.00      2.20 o
   1   7  10        5.67        4.65      1.70 o
  -5   8  10       17.11       19.03      3.77 o
  -4   8  10       23.58       27.65      2.86 o
  -3   8  10       31.80       29.89      2.79 o
  -2   8  10      126.18      132.40      2.96 o
  -1   8  10      167.64      168.48      4.45 o
   0   8  10        7.56        7.36      1.41 o
   1   8  10       16.14       17.78      2.49 o
  -5   9  10        0.10        0.00      1.33 o
  -4   9  10       45.74       40.29      2.09 o
  -3   9  10      181.22      172.53      5.31 o
  -2   9  10       79.00       78.74      2.15 o
  -1   9  10        0.25        0.14      0.75 o
   0   9  10       32.84       32.77      2.46 o
   1   9  10        5.61        5.37      1.69 o
  -5  10  10        0.18       -0.85      1.94 o
  -4  10  10       24.32       23.41      2.86 o
  -3  10  10       32.73       33.59      2.62 o
  -2  10  10       10.36       14.96      1.17 o
  -1  10  10        2.30        3.01      0.86 o
   0  10  10        0.36       -0.41      0.84 o
   1  10  10        0.93        0.34      0.82 o
  -5  11  10        5.35        7.17      1.64 o
  -4  11  10       35.21       38.12      2.06 o
  -3  11  10       51.70       52.04      2.79 o
  -2  11  10       74.18       70.77      3.30 o
  -1  11  10        0.01        0.85      0.78 o
   0  11  10       20.85       21.25      2.07 o
   1  11  10        9.27        8.53      1.22 o
  -5  12  10       10.30        9.82      1.81 o
  -4  12  10       49.11       47.98      2.20 o
  -3  12  10       11.96       12.43      1.18 o
  -2  12  10       28.68       33.16      1.81 o
  -1  12  10      146.24      138.65      3.61 o
   0  12  10       26.82       23.32      2.17 o
   1  12  10       29.63       33.62      2.14 o
  -5  13  10        1.91        3.13      1.42 o
  -4  13  10        2.16        3.78      1.13 o
  -3  13  10        0.11        0.09      0.70 o
  -2  13  10        0.73        0.57      0.76 o
  -1  13  10        0.01        0.08      0.73 o
   0  13  10        0.28        1.40      0.85 o
   1  13  10        5.18        3.87      1.30 o
  -5  14  10        0.46        1.09      1.35 o
  -4  14  10        8.45       10.33      1.39 o
  -3  14  10        3.33        2.64      0.82 o
  -2  14  10        1.49        1.00      0.80 o
  -1  14  10        1.10        1.66      0.83 o
   0  14  10        2.91        2.64      0.93 o
   1  14  10        3.11        1.58      1.19 o
  -5  15  10        0.30        1.63      1.31 o
  -4  15  10        2.83        2.09      1.04 o
  -3  15  10       20.44       23.75      1.47 o
  -2  15  10        3.28        3.72      0.97 o
  -1  15  10        0.07       -0.05      0.77 o
   0  15  10       20.83       23.19      1.81 o
   1  15  10        0.51       -1.22      1.22 o
  -5  16  10        0.93        1.41      2.11 o
  -4  16  10       35.70       38.27      3.43 o
  -3  16  10        7.17        7.15      0.98 o
  -2  16  10       60.21       59.03      2.35 o
  -1  16  10      100.08      103.01      3.13 o
   0  16  10       56.84       63.18      2.52 o
  -5  17  10        0.11        0.17      1.25 o
  -4  17  10        1.08        1.75      1.02 o
  -3  17  10        1.82        0.96      0.85 o
  -2  17  10        2.78        3.00      0.92 o
  -1  17  10        6.24        6.31      0.92 o
   0  17  10       20.69       21.11      1.76 o
  -4  18  10        0.87       -0.05      1.04 o
  -3  18  10        3.99        1.53      0.87 o
  -2  18  10        0.01       -0.21      0.77 o
  -1  18  10       28.97       32.55      1.68 o
   0  18  10        5.79        7.81      1.24 o
  -4  19  10       12.77       17.01      1.57 o
  -3  19  10       20.48       20.65      1.70 o
  -2  19  10        9.15        9.41      1.29 o
  -1  19  10        0.39        0.74      0.70 o
   0  19  10        0.89        0.71      0.87 o
  -4  20  10       21.22       21.87      1.74 o
  -3  20  10       13.65       15.30      1.52 o
  -2  20  10        6.71        4.38      1.27 o
  -1  20  10       58.22       59.77      3.24 o
   0  20  10        5.59        5.73      1.16 o
  -4  21  10        4.01        7.58      2.54 o
  -3  21  10        4.48        5.11      1.10 o
  -2  21  10        4.77        3.23      0.95 o
  -1  21  10        0.17        0.37      0.86 o
   0  21  10        0.11        0.20      0.99 o
  -4  22  10        1.08        0.65      0.94 o
  -3  22  10        0.20        1.11      0.88 o
  -2  22  10        3.40        4.76      1.03 o
  -1  22  10        0.53        1.35      0.90 o
   0  22  10        1.41        3.44      1.62 o
  -4  23  10        0.60        3.04      1.32 o
  -3  23  10        2.62        0.94      0.88 o
  -2  23  10        3.88        3.37      0.87 o
  -1  23  10        1.98        2.24      0.97 o
  -3  24  10        0.09        0.25      0.80 o
  -2  24  10        2.16        2.69      0.84 o
  -1  24  10       52.05       54.83      2.47 o
  -3  25  10        3.06        2.56      1.02 o
  -2  25  10        1.52        1.95      1.06 o
  -1  25  10        4.13        4.70      2.47 o
  -3  26  10        5.25        5.69      1.16 o
  -2  26  10        0.16        0.63      0.73 o
  -1  26  10        1.58        2.05      0.99 o
  -2  27  10        0.01       -0.77      0.77 o
  -5   1  11        0.91        2.52      3.10 o
  -4   1  11        0.13        0.96      0.86 o
  -3   1  11       16.07       17.13      1.83 o
  -2   1  11       46.08       45.09      1.72 o
  -1   1  11        4.90        7.67      0.76 o
   0   1  11        5.14        4.57      1.39 o
  -5   2  11        4.41        4.69      1.54 o
  -4   2  11       13.21       14.61      1.34 o
  -3   2  11        5.40        6.90      2.39 o
  -2   2  11        1.24        0.64      0.64 o
  -1   2  11      118.17      112.71      2.18 o
   0   2  11       41.80       44.36      2.50 o
  -5   3  11        0.97        0.42      1.34 o
  -4   3  11        0.28        0.23      0.83 o
  -3   3  11       35.45       37.29      1.81 o
  -2   3  11       43.05       41.13      1.52 o
  -1   3  11        3.20        3.91      0.66 o
   0   3  11       48.93       52.63      2.11 o
  -5   4  11        0.68        1.93      1.43 o
  -4   4  11       14.17       12.23      1.31 o
  -3   4  11       21.32       20.83      1.58 o
  -2   4  11        9.61       10.83      0.97 o
  -1   4  11        9.97        8.79      1.04 o
   0   4  11        5.87        6.28      1.22 o
  -5   5  11        0.50       -0.30      1.88 o
  -4   5  11        6.72        7.78      1.17 o
  -3   5  11       28.89       33.04      1.81 o
  -2   5  11       41.97       43.30      1.55 o
  -1   5  11       11.37       15.30      2.76 o
   0   5  11       27.60       25.29      2.01 o
  -5   6  11        8.03        7.25      1.71 o
  -4   6  11       73.62       70.14      2.64 o
  -3   6  11       14.23       15.23      1.45 o
  -2   6  11       26.39       27.29      1.40 o
  -1   6  11       97.22       92.87      2.88 o
   0   6  11        3.78        1.78      0.99 o
  -5   7  11        3.53        3.26      1.79 o
  -4   7  11        0.11        1.00      1.03 o
  -3   7  11        1.95        2.31      1.00 o
  -2   7  11       18.93       22.39      1.43 o
  -1   7  11        3.70        4.56      1.50 o
   0   7  11        9.82       12.70      1.56 o
  -5   8  11        2.64        1.80      1.44 o
  -4   8  11        0.56       -0.71      1.01 o
  -3   8  11        0.46        0.41      0.72 o
  -2   8  11       14.74       15.49      1.25 o
  -1   8  11        0.16        1.06      0.82 o
   0   8  11        0.83        2.30      1.02 o
  -5   9  11        3.93        2.11      1.42 o
  -4   9  11        5.08        6.00      1.28 o
  -3   9  11       13.98       13.43      1.25 o
  -2   9  11       25.13       30.60      1.62 o
  -1   9  11       33.18       35.74      2.09 o
   0   9  11        2.85        2.27      1.05 o
  -5  10  11        4.89        4.25      1.53 o
  -4  10  11       33.85       37.29      2.41 o
  -3  10  11        0.29        0.38      0.76 o
  -2  10  11       28.19       29.78      1.94 o
  -1  10  11       28.16       30.81      1.88 o
   0  10  11        1.78        2.48      1.04 o
  -5  11  11        1.70       -0.87      1.34 o
  -4  11  11        4.69        5.90      1.29 o
  -3  11  11       33.65       34.21      1.73 o
  -2  11  11       19.35       21.60      2.16 o
  -1  11  11        0.87        0.52      0.83 o
   0  11  11       20.11       20.33      1.96 o
  -5  12  11        1.44        2.52      1.49 o
  -4  12  11        6.33        6.82      1.29 o
  -3  12  11        2.20        2.05      0.85 o
  -2  12  11       14.41       15.34      1.49 o
  -1  12  11        0.00        0.91      0.85 o
   0  12  11        4.86       10.19      2.12 o
  -4  13  11        3.68        3.50      2.20 o
  -3  13  11        9.74       11.22      1.31 o
  -2  13  11       80.18       83.48      2.83 o
  -1  13  11        0.00       -0.60      0.73 o
   0  13  11       35.00       40.04      3.45 o
  -4  14  11       29.06       31.98      2.14 o
  -3  14  11        0.91        1.52      0.82 o
  -2  14  11        3.21        4.02      1.39 o
  -1  14  11       35.95       35.08      3.47 o
   0  14  11        3.16        3.29      1.55 o
  -4  15  11        8.48        9.05      1.69 o
  -3  15  11        4.60        2.64      1.76 o
  -2  15  11       22.38       22.14      1.74 o
  -1  15  11        1.44        1.20      0.88 o
   0  15  11        0.02        0.94      1.44 o
  -4  16  11        5.42        5.97      1.29 o
  -3  16  11        8.92        9.52      2.51 o
  -2  16  11        2.30        2.91      0.99 o
  -1  16  11        0.52       -0.03      0.83 o
   0  16  11        1.29        2.48      1.60 o
  -4  17  11        0.26        0.88      1.03 o
  -3  17  11        1.15        0.39      0.83 o
  -2  17  11       23.29       22.00      1.80 o
  -1  17  11        2.16        1.35      0.87 o
  -4  18  11        0.07       -0.49      0.94 o
  -3  18  11        2.11        1.62      0.93 o
  -2  18  11       19.70       19.93      1.72 o
  -1  18  11        9.84        8.97      1.33 o
  -4  19  11        0.02       -0.35      1.23 o
  -3  19  11        0.24        0.88      0.87 o
  -2  19  11       25.30       27.03      1.99 o
  -1  19  11       29.95       30.54      2.08 o
  -3  20  11        0.62        0.14      0.88 o
  -2  20  11        0.24       -0.02      0.92 o
  -1  20  11        6.39        6.65      1.18 o
  -3  21  11        4.73        3.66      1.86 o
  -2  21  11        0.60        1.39      0.94 o
  -1  21  11       16.03       17.58      1.69 o
  -3  22  11        0.44       -0.76      0.84 o
  -2  22  11       32.46       35.10      2.66 o
  -2  23  11       11.34        9.22      1.41 o
  -5   0  12       18.36       16.30      2.09 o
  -4   0  12       29.57       33.31      2.73 o
  -3   0  12       46.25       41.33      2.72 o
  -2   0  12       16.28       15.76      1.47 o
  -1   0  12       23.07       23.56      2.52 o
  -5   1  12        3.80        3.82      1.03 o
  -4   1  12        1.63        0.77      0.92 o
  -3   1  12       16.09       17.04      1.86 o
  -2   1  12        9.53       12.22      1.07 o
  -1   1  12        0.74        0.56      0.58 o
  -5   2  12        1.40       -0.88      1.04 o
  -4   2  12        5.74        4.69      1.08 o
  -3   2  12        1.50        3.41      0.94 o
  -2   2  12        0.16        0.83      0.66 o
  -1   2  12        0.00        0.23      0.68 o
  -4   3  12        3.30        2.50      0.99 o
  -3   3  12       12.80       15.03      1.35 o
  -2   3  12       30.29       29.69      1.51 o
  -1   3  12        0.44        1.51      0.83 o
  -4   4  12        7.30        8.98      1.24 o
  -3   4  12       24.93       27.17      1.82 o
  -2   4  12        0.02        1.04      0.66 o
  -1   4  12        3.61        2.52      1.09 o
  -4   5  12        0.32        1.04      1.02 o
  -3   5  12       10.45       10.63      1.25 o
  -2   5  12        6.71        8.56      1.10 o
  -1   5  12        2.84        3.46      1.08 o
  -4   6  12        0.98        1.47      1.20 o
  -3   6  12        4.10        3.78      1.12 o
  -2   6  12       15.52       16.66      1.51 o
  -1   6  12       24.49       25.79      1.86 o
  -4   7  12        7.51        7.96      1.39 o
  -3   7  12       24.73       29.01      3.00 o
  -2   7  12       32.76       34.85      2.04 o
  -1   7  12        0.99        1.44      0.95 o
  -4   8  12        5.79        7.99      1.40 o
  -3   8  12       27.59       31.70      2.53 o
  -2   8  12        3.25        5.18      1.11 o
  -1   8  12       88.50       90.73      4.72 o
  -4   9  12        0.55       -0.45      0.98 o
  -3   9  12        0.20        0.33      0.99 o
  -2   9  12       28.07       24.34      1.84 o
  -1   9  12        0.06       -0.11      0.87 o
  -4  10  12        0.12       -0.09      1.12 o
  -3  10  12        0.04       -0.01      0.73 o
  -2  10  12        2.80        4.04      1.16 o
  -1  10  12        6.27        8.28      1.24 o
  -4  11  12        0.19       -0.14      1.03 o
  -3  11  12       28.48       30.34      1.76 o
  -2  11  12       16.29       19.87      3.33 o
  -1  11  12        0.08       -0.17      0.87 o
  -4  12  12        0.04       -0.29      1.01 o
  -3  12  12        9.24       12.10      1.72 o
  -2  12  12        0.17        0.45      0.87 o
  -1  12  12       21.41       24.89      1.94 o
  -4  13  12        2.10        1.29      1.07 o
  -3  13  12        3.95        4.87      1.12 o
  -2  13  12       20.91       22.46      1.83 o
  -1  13  12        2.82        2.84      1.06 o
  -4  14  12        0.66        1.49      1.07 o
  -3  14  12        2.33        1.55      0.99 o
  -2  14  12        0.00       -0.83      0.83 o
  -1  14  12        2.46        3.95      1.89 o
  -3  15  12       25.17       29.17      2.09 o
  -2  15  12       19.67       22.84      1.88 o
  -3  16  12        0.16        0.91      1.05 o
  -2  16  12        0.14        1.34      0.96 o
  -3  17  12       24.53       23.83      1.93 o
  -2  17  12        2.73        2.70      0.98 o
  -4   1  13        0.21        0.76      1.06 o
  -3   1  13        0.09       -0.02      0.84 o
  -2   1  13        0.01        0.94      0.82 o
  -4   2  13       29.02       28.25      1.86 o
  -3   2  13        5.27        6.35      1.16 o
  -2   2  13        4.47        6.60      0.94 o
  -4   3  13        3.35        3.93      1.09 o
  -3   3  13        1.38        0.86      0.91 o
  -2   3  13       20.72       21.08      1.37 o
  -4   4  13        0.62        1.20      1.37 o
  -3   4  13        0.73        0.21      0.84 o
  -2   4  13        2.22        4.42      1.78 o
  -3   5  13        6.58        8.21      1.35 o
  -2   5  13        7.58        8.99      1.28 o
  -3   6  13        4.97        4.82      1.21 o
  -2   6  13        0.45        2.60      1.38 o
  -3   7  13        3.57        3.27      1.14 o
  -2   7  13       12.25       14.87      1.58 o
  -3   8  13        0.17        0.52      0.99 o
  -2   8  13        3.86        4.39      1.13 o
  -3   9  13        3.92        6.79      1.26 o
 
